# Supplementary material for: Analysis of adverse drug reactions in 507 cases of Tislelizumab: A real-world retrospective study based on data from Guangxi, China
Source: PLoS One. 2025 Aug 14;20(8):e0329464. doi: 10.1371/journal.pone.0329464 (PMC12352749; doi:10.1371/journal.pone.0329464)
Supplement: S1 File — S1 Table. The minimal data set of Fig 1. S2 Table. The minimal data set of Fig 2. S3 Table. The minimal data set of Fig 3. S4 Table. The SOCs and PTs for ADRs. S5 Table. Temporal distribution for non-serious ADRs by SOCs. S6 Table. Profiles of blood and lymphatic system disorders (BLSDs). S7 Table. The characteristics of patients in ADR reports for blood and bymphatic system disorders (BLSDs). S8 Table. The univariate logistic regression results for blood and lymphatic system disorders (BLSDs). S9 Table. The multivariate logistic regression results for blood and lymphatic system disorders using forward selection in stepwise regression analysis. S10 Table. Distribution of serious and non-serious adverse reactions in specific combination regimens of tislelizumab. S11 Table. The profiles of major SOCs. S12 Table. Tislelizumab combination program statistical data sheet. S13 Table. Summaries of official documents for PD-1 inhibitors. S14 Table. The raw data of Table 3–5 and S7-S9. (ZIP) [file pone.0329464.s001.zip › Supporting Infomation files/S11 Table The profiles of major SOCs.xlsx]

## Sheet: The profiles of major SOCs 
The profiles of major SOCs
SOC	PT		Adverse Reactions:Grading and Number of events					Whether the Reaction Mitigated or Disappeared after Drug Discontinuation or Reduction				Whether Hormone Therapy Was Used to Manage Adverse Reactions		Adverse Reaction Outcome
		Total	G1	G2	G3	G4	Others	Yes	No	Unknown	No Stop/Reduce	Yes	No	Cured	Improved	Unknown	Not Improved
Blood and lymphatic system disorders	Myelosuppression	115	1	12	65	37	0	66	3	31	15	1	114	2	89	24	0
	Anaemia	11	2	6	3	0	0	9	1	1	0	0	11	0	4	7	0
Investigations	White blood cell count decreased	79	7	31	28	13	0	63	1	15	0	0	79	8	49	21	1
	Neutrophil count decreased	42	10	13	11	8	0	32	1	9	0	0	42	1	27	14	0
	Platelet count decreased	27	4	6	13	4	0	22	0	3	2	0	27	1	20	6	0
	Haemoglobin decreased	9	0	4	5	0	0	6	1	2	0	1	8	0	6	2	1
Hepatobiliary disorders	Drug-induced liver injury	20	4	4	9	2	1	10	0	9	1	5	15	1	12	5	2
	Hepatic function abnormal	18	4	2	9	3	0	13	0	5	0	8	10	2	11	4	1
	Liver injury	4	0	2	2	0	0	1	0	1	2	0	4	0	1	3	0
	Hepatitis	3	0	0	0	3	0	3	0	0	0	3	0	0	3	0	0
	Hepatocellular injury	1	1	0	0	0	0	0	0	0	1	0	1	0	1	0	0
	Jaundice	1	0	0	1	0	0	1	0	0	0	0	1	0	0	1	0
Investigations	Transaminases increased	9	1	2	4	2	0	5	1	3	0	1	8	1	5	3	0
	Hepatic enzyme increased	2	0	0	2	0	0	1	0	1	0	1	1	1	1	0	0
	Aspartate aminotransferase increased	2	1	1	0	0	0	0	0	2	0	0	2	0	0	2	0
	Alanine aminotransferase increased	1	1	0	0	0	0	0	0	1	0	0	1	0	0	1	0
Skin and subcutaneous tissue disorders	Rash	34	13	14	4	3	0	25	0	8	1	22	12	4	27	3	0
	Blister	5	0	2	2	1	0	5	0	0	0	5	0	0	5	0	0
	Toxic epidermal necrolysis	2	0	0	0	2	0	2	0	0	0	2	0	0	2	0	0
Cardiac Disorders	Myocarditis	6	0	2	3	1	0	3	0	3	0	6	0	1	4	1	0

## Sheet: The profiles of major SOCs in t
The profiles of major SOCs in the tislelizumab with chemotherapy-incorporating group
SOC	PT		Adverse Reactions:Grading and Number of events					Whether the Reaction Mitigated or Disappeared after Drug Discontinuation or Reduction				Whether Hormone Therapy Was Used to Manage Adverse Reactions		Adverse Reaction Outcome
		Total	G1	G2	G3	G4	Others	Yes	No	Unknown	No Stop/Reduce	Yes	No	Cured	Improved	Unknown	Not Improved
Blood and lymphatic system disorders	Myelosuppression	80	1	4	44	31	0	50	2	0	28	2	78	2	62	16	0
	Anaemia	3	1	2	0	0	0	3	0	0	0	0	3	0	0	3	0
Investigations	White blood cell count decreased	50	3	15	23	9	0	41	1	0	8	0	50	6	35	8	1
	Neutrophil count decreased	19	2	2	7	8	0	16	1	0	2	0	19	1	17	1	0
	Platelet count decreased	11	3	1	5	2	0	9	0	0	2	0	11	0	9	2	0
	Haemoglobin decreased	5	0	2	3	0	0	4	1	0	0	1	4	0	4	0	1
Hepatobiliary disorders	Drug-induced liver injury	7	3	1	3	0	0	2	0	0	5	1	6	1	4	2	0
	Hepatic function abnormal	5	2	1	0	2	0	4	0	0	1	1	4	0	2	2	1
	Liver injury	2	0	1	1	0	0	0	0	0	2	0	2	0	0	2	0
	Hepatitis	0	0	0	0	0	0	0	0	0	0	0	0	0	0	0	0
	Hepatocellular injury	1	1	0	0	0	0	0	0	0	1	0	1	0	1	0	0
	Jaundice	0	0	0	0	0	0	0	0	0	0	0	0	0	0	0	0
Investigations	Transaminases increased	3	0	0	2	1	0	2	0	0	1	0	3	0	2	1	0
	Aspartate aminotransferase increased	0	0	0	0	0	0	0	0	0	0	0	0	0	0	0	0
	Alanine aminotransferase increased	0	0	0	0	0	0	0	0	0	0	0	0	0	0	0	0
	Hepatic enzyme increased	0	0	0	0	0	0	0	0	0	0	0	0	0	0	0	0
Skin and subcutaneous tissue disorders	Rash	3	1	0	2	0	0	3	0	0	0	2	1	0	3	0	0
	Blister	0	0	0	0	0	0	0	0	0	0	0	0	0	0	0	0
	Toxic epidermal necrolysis	0	0	0	0	0	0	0	0	0	0	0	0	0	0	0	0
Cardiac Disorders	Myocarditis	3	0	1	2	0	0	1	0	0	2	3	0	0	2	1	0

## Sheet: in the tislelizumab monotherapy
The profiles of major SOCs in the tislelizumab monotherapy group
SOC	PT		Adverse Reactions:Grading and Number of events					Whether the Reaction Mitigated or Disappeared after Drug Discontinuation or Reduction				Whether Hormone Therapy Was Used to Manage Adverse Reactions		Adverse Reaction Outcome
		Total	G1	G2	G3	G4	Others	Yes	No	Unknown	No Stop/Reduce	Yes	No	Cured	Improved	Unknown	Not Improved
Blood and lymphatic system disorders	Myelosuppression	27	0	7	15	5	0	12	1	0	14	0	27	0	18	9	0
	Anaemia	6	1	2	3	0	0	4	1	0	1	0	6	0	3	3	0
Investigations	White blood cell count decreased	27	4	14	5	4	0	20	0	0	7	0	27	2	12	13	0
	Neutrophil count decreased	22	8	11	3	0	0	15	0	0	7	0	22	0	9	13	0
	Platelet count decreased	15	1	5	8	1	0	13	0	0	2	0	15	1	11	3	0
	Haemoglobin decreased	3	0	1	2	0	0	2	0	0	1	0	3	0	2	1	0
Hepatobiliary disorders	Drug-induced liver injury	10	1	3	5	1	0	7	0	0	4	4	7	0	7	2	2
	Hepatic function abnormal	12	2	1	8	1	0	8	0	0	4	6	6	2	8	2	0
	Liver injury	2	0	1	1	0	0	1	0	0	1	0	2	0	1	1	0
	Hepatitis	3	0	0	0	3	0	3	0	0	0	3	0	0	3	0	0
	Hepatocellular injury	0	0	0	0	0	0	0	0	0	0	0	0	0	0	0	0
	Jaundice	1	0	0	1	0	0	1	0	0	0	0	1	0	0	1	0
Investigations	Transaminases increased	5	1	1	2	1	0	3	1	0	1	1	4	1	3	1	0
	Aspartate aminotransferase increased	1	1	0	0	0	0	0	0	0	2	0	2	0	0	2	0
	Alanine aminotransferase increased	0	0	0	0	0	0	0	0	0	1	0	1	0	0	1	0
	Hepatic enzyme increased	28	11	12	2	3	0	19	0	0	9	18	10	4	21	3	0
Skin and subcutaneous tissue disorders	Rash	4	0	2	1	1	0	4	0	0	0	4	0	0	4	0	0
	Blister	2	0	0	0	2	0	2	0	0	0	2	0	0	2	0	0
	Toxic epidermal necrolysis	3	0	1	1	1	0	2	0	0	1	3	0	1	2	0	0
Cardiac Disorders	Myocarditis	2	0	0	2	0	0	1	0	0	1	1	1	1	1	0	0
