# Supplementary material for: Analysis of adverse drug reactions in 507 cases of Tislelizumab: A real-world retrospective study based on data from Guangxi, China
Source: PLoS One. 2025 Aug 14;20(8):e0329464. doi: 10.1371/journal.pone.0329464 (PMC12352749; doi:10.1371/journal.pone.0329464)
Supplement: S1 File — S1 Table. The minimal data set of Fig 1. S2 Table. The minimal data set of Fig 2. S3 Table. The minimal data set of Fig 3. S4 Table. The SOCs and PTs for ADRs. S5 Table. Temporal distribution for non-serious ADRs by SOCs. S6 Table. Profiles of blood and lymphatic system disorders (BLSDs). S7 Table. The characteristics of patients in ADR reports for blood and bymphatic system disorders (BLSDs). S8 Table. The univariate logistic regression results for blood and lymphatic system disorders (BLSDs). S9 Table. The multivariate logistic regression results for blood and lymphatic system disorders using forward selection in stepwise regression analysis. S10 Table. Distribution of serious and non-serious adverse reactions in specific combination regimens of tislelizumab. S11 Table. The profiles of major SOCs. S12 Table. Tislelizumab combination program statistical data sheet. S13 Table. Summaries of official documents for PD-1 inhibitors. S14 Table. The raw data of Table 3–5 and S7-S9. (ZIP) [file pone.0329464.s001.zip › Supporting Infomation files/S13 Table Summaries of Official Documents for PD-1 Inhibitors.xlsx]

## Sheet: Sheet1
S12 Table Summaries of Official Documents for PD-1 Inhibitors
PD-1 Name	Monotherapy Common ADRs	Monotherapy Grade 3+ ADRs	Combination Therapy Common ADRs	Combination with Chemotherapy ADRs Grade 3+ ADRs	Link
Tislelizumab	Anaemia (27.7%), AST increased (24.7%),Fatigue (24.6%),ALT increased (22.0%)	Anaemia (4.8%),AST increased (3.7%), Pneumonia (3.6%),Hyponatraemia (2.9%), Blood bilirubin increased (2.8%),Hypertension (2.4%) ,Fatigue (2.1%)	Neutropenia (71.6%),Anaemia (67.2%),Thrombocytopenia (48.7%),Nausea (43.3%), Fatigue (40.8%) Decreased appetite (40.1%), ALT increased (30.6%), AST increased (30.3%),Rash (21.4%),Diarrhoea (20.3%)	Neutropenia (45.2%),Anaemia (14.5%),Thrombocytopenia (14.1%),Hyponatraemia (4.6%) ,Hypokalaemia (4.5%),Fatigue (4.2%), Pneumonia (4.0%),Lymphopenia (3.1%), Rash (2.9%),Decreased appetite (2.6%),AST increased (2.2%),ALT increased (2.1%)	https://www.ema.europa.eu/en/documents/product-information/tevimbra-epar-product-information_en.pdf
Pembrolizumab	Fatigue (31%), Diarrhea (22%), Nausea (20%)，Hypothyroidism (12.3%), Cough (11%)，	Pneumonitis ( 1.3%),Colitis (1.2%), Hepatitis (0.8%),Adrenal insufficiency (0.5%),Nephritis (0.3%)	Anemia (53%), Nausea (52%), Diarrhea (36%), Fatigue (35%), Constipation (32%), Vomiting (28%), Neutropenia (28%), Decreased Appetite (27%)	Neutropenia (37.6%), Anemia (20.7%),Thrombocytopenia (12.4%),ALT↑ (20%),AST↑ (13%)	https://www.ema.europa.eu/en/documents/product-information/keytruda-epar-product-information_en.pdf
Nivolumab	Fatigue (43%), Musculoskeletal Pain (27%), Diarrhea (25%), Rash (24%), Nausea (22%), Cough (21%), Pruritus (19%), Decreased Appetite (17%), Constipation (16%), Arthralgia (16%), Abdominal Pain (15%), Dyspnea (15%), Upper Respiratory Tract Infection (14%), Vomiting (13%), Fever (13%), Anemia (13%), Headache (12%)	Pneumonitis (0.7% Gr3, <0.1% Gr4); Diarrhoea/colitis (1.4% Gr3); Hepatitis (1.6% Gr3, 0.3% Gr4); Nephritis (0.4% Gr3); Endocrinopathies (0.2-0.5% Gr3+); Rash (1.3% Gr3); Infusion reactions (0.3% Gr3+); Laboratory abnormalities (ALT↑, AST↑, lipase↑.)	Nausea (48%); Fatigue (40%); Peripheral neuropathy (33%); Decreased appetite (31%); Constipation (31%); Diarrhoea (28%); Vomiting (24%); Rash (19%); Abdominal pain (18%); Stomatitis (18%); Musculoskeletal pain (18%); Pyrexia (16%); Cough (13%); Oedema (12%); Pruritus (11%)	Pneumonitis (0.9% Gr3, 0.2% Gr4); Diarrhoea/colitis (3.1% Gr3, 0.3% Gr4); Hepatitis (2.6% Gr3); Nephritis (1.4% Gr3, 0.2% Gr4); Febrile neutropenia (common); Thrombosis (very common); Pancreatitis (uncommon); Laboratory abnormalities (neutropenia, anaemia, hyponatraemia, etc.)	https://www.ema.europa.eu/en/documents/product-information/opdivo-epar-product-information_en.pdf
Camrelizumab	Reactive cutaneous capillary endothelial proliferation(78.3%), AST Increased (20.3%), ALT Increased (18.5%), Hypothyroidism (17.8%), Fatigue (15.6%), Anemia (15.0%), Proteinuria (11.9%), Pyrexia (10.9%), Leukopenia (10.4%)	Reactive cutaneous capillary endothelial proliferation (1.0% Gr3),Immune-mediated pneumonitis (1.1% Gr3, 0.3% Gr4, 0.6% Gr5), Immune-mediated hepatitis (5.4% Gr3, 1.0% Gr4, 0.1% Gr5), Anemia (4.1%),Hyponatremia (3.0%) GGT increased (3.0%),AST increased (2.8%), Blood bilirubin increased (2.6%),Immune-mediated thrombocytopenia (0.7% Gr3, 0.3% Gr4, 0.1% Gr5)	Leukopenia (83.8%), Anemia (83.2%), Neutropenia (82.9%), Reactive cutaneous capillary endothelial proliferation (67.6%), Thrombocytopenia (61.7%), Nausea (49.6%), AST increased (44.2%), Decreased appetite (44.0%), ALT increased (42.8%), Fatigue (41.6%), Vomiting (34.8%), Constipation (31.0%), Rash (22.1%), Hypothyroidism (22.1%), Blood creatinine increased (16.8%), Lymphopenia (15.6%), Pruritus (…	Neutropenia (49.9% Gr3/4), Leukopenia (38.9% Gr3/4), Anemia (28.0% Gr3/4), Thrombocytopenia (26.8% Gr3/4), Lymphopenia (10.0% Gr3/4), ALT increased (4.4% Gr3/4), Lung infection (4.1% Gr3/4), Hyponatremia (4.1% Gr3/4), Hypokalemia (4.1% Gr3/4), Vomiting (3.2% Gr3/4), Fatigue (2.9% Gr3/4), AST increased (2.7% Gr3/4), GGT increased (2.4% Gr3/4), Nausea (2.1% Gr3/4), Hypertension (2.1% Gr3/4), Immune…	https://www.hengrui.com/uploads/20220111145740/f.pdf
Sintilimab	Anemia (34.5%), Pyrexia (26.8%), Thyroid Function Test Abnormal (20.6%), AST Increased (19.0%), ALT Increased (19.0%), Proteinuria (17.4%), Fatigue (16.5%), Upper Respiratory Tract Infection (15.1%), Hypothyroidism (14.8%), Decreased Appetite (14.4%), Hyperglycemia (14.3%), Leukopenia (13.9%), Rash (12.5%), Hyperbilirubinemia (12.1%), Lymphopenia (11.8%), GGT Increased (11.3%), Pulmonary Infectio…	Pneumonia (6.9%), Anemia (5.1%), Alanine Aminotransferase Increased (3.0%), Lymphocyte Count Decreased (2.6%), Hypokalemia (2.6%), Hypertension (2.3%), Pneumonitis (1.9%), Respiratory Infection (1.9%), Appetite Decreased (1.8%), Glutamyl Transferase Increased (1.8%), Leukopenia (1.4%), Aspartate Aminotransferase Increased (1.4%), Neutropenic Enterocolitis (1.2%), Leukopenia (1.2%), Alanine Aminot…	Anemia (61.9%), Leukopenia (55.2%), Neutropenia (54.6%), Thrombocytopenia (44.4%), Nausea (36.6%), Decreased Appetite (35.8%), AST Increased (32.6%), Fatigue (32.1%), ALT Increased (27.3%), Proteinuria (22.2%), Pyrexia (18.8%), Hypokalemia (16.9%), Hypertension (16.4%), Diarrhea (15.8%), Thyroid Function Test Abnormal (15.4%), Rash (14.9%), Hypothyroidism (14.7%), Hyperbilirubinemia (14.5%), GGT …	Neutropenic Enterocolitis (23.3%), Thrombocytopenia (14.7%), Anemia (13.6%), Leukopenia (12.6%), Hypertension (7.3%), Hypokalemia (4.1%), Pneumonia (3.6%), Lymphocyte Count Decreased (3.2%), Glutamyl Transferase Increased (2.4%), Fatigue (2.4%), Hemoglobin Increased (2.1%), Nausea (2.0%), Hepatic Function Abnormalities (1.9%), Diarrhea (1.5%), Proteinuria (1.5%), Starch Increased (1.4%), Pneumoni…	https://img.innoventbio.com/2024.12/xdl.pdf
