# Supplementary material for: Analysis of adverse drug reactions in 507 cases of Tislelizumab: A real-world retrospective study based on data from Guangxi, China
Source: PLoS One. 2025 Aug 14;20(8):e0329464. doi: 10.1371/journal.pone.0329464 (PMC12352749; doi:10.1371/journal.pone.0329464)
Supplement: S1 File — S1 Table. The minimal data set of Fig 1. S2 Table. The minimal data set of Fig 2. S3 Table. The minimal data set of Fig 3. S4 Table. The SOCs and PTs for ADRs. S5 Table. Temporal distribution for non-serious ADRs by SOCs. S6 Table. Profiles of blood and lymphatic system disorders (BLSDs). S7 Table. The characteristics of patients in ADR reports for blood and bymphatic system disorders (BLSDs). S8 Table. The univariate logistic regression results for blood and lymphatic system disorders (BLSDs). S9 Table. The multivariate logistic regression results for blood and lymphatic system disorders using forward selection in stepwise regression analysis. S10 Table. Distribution of serious and non-serious adverse reactions in specific combination regimens of tislelizumab. S11 Table. The profiles of major SOCs. S12 Table. Tislelizumab combination program statistical data sheet. S13 Table. Summaries of official documents for PD-1 inhibitors. S14 Table. The raw data of Table 3–5 and S7-S9. (ZIP) [file pone.0329464.s001.zip › Supporting Infomation files/S14 Table The raw data of Table 3-5 and S7-S9.xlsx]

## Sheet: Sheet1
Report_Type_Severity	Gender	Age group	Ethnicity	Combined treatment programs	Type of tumor suffered	BLSDs
Serious	Male	46-75	Han	Tislelizumab alone	Nasopharyngeal Carcinoma	yes
Serious	Female	46-75	Han	Tislelizumab alone	Others	no
Serious	Female	46-75	Zhuang	Tislelizumab alone	Others	no
Serious	Male	46-75	Zhuang	Tislelizumab alone	liver cancer	no
Serious	Female	46-75	Zhuang	Tislelizumab alone	Nasopharyngeal Carcinoma	yes
Serious	Male	46-75	Han	Tislelizumab alone	lung cancer	yes
Serious	Male	46-75	Zhuang	Tislelizumab alone	liver cancer	yes
Serious	Male	<45	Zhuang	Tislelizumab alone	liver cancer	yes
Serious	Male	<45	Zhuang	Tislelizumab alone	lung cancer	no
Serious	Male	46-75	Han	Tislelizumab alone	Nasopharyngeal Carcinoma	no
Serious	Male	46-75	Zhuang	Tislelizumab alone	liver cancer	no
Serious	Female	46-75	Zhuang	Tislelizumab alone	liver cancer	yes
Serious	Female	46-75	Han	Tislelizumab alone	liver cancer	yes
Serious	Female	46-75	Han	Tislelizumab alone	liver cancer	yes
Serious	Male	46-75	Han	Tislelizumab alone	lung cancer	no
Serious	Male	46-75	Zhuang	Tislelizumab alone	lung cancer	no
Serious	Male	46-75	Han	Tislelizumab alone	liver cancer	no
Serious	Male	46-75	Zhuang	Tislelizumab alone	liver cancer	no
Serious	Male	46-75	Han	Tislelizumab alone	lung cancer	no
Serious	Male	46-75	Han	Tislelizumab alone	lung cancer	yes
Serious	Male	46-75	Han	Tislelizumab alone	Others	no
Serious	Male	<45	Han	Tislelizumab alone	liver cancer	no
Serious	Female	46-75	Zhuang	Tislelizumab alone	Others	no
Serious	Male	46-75	Han	Tislelizumab alone	lung cancer	no
Serious	Male	46-75	Others	Tislelizumab alone	liver cancer	no
Serious	Male	46-75	Zhuang	Tislelizumab alone	liver cancer	no
Serious	Male	<45	Zhuang	Tislelizumab alone	Nasopharyngeal Carcinoma	no
Serious	Male	46-75	Han	Tislelizumab alone	lung cancer	no
Serious	Male	46-75	Han	Tislelizumab alone	lung cancer	no
Serious	Female	46-75	Han	Tislelizumab alone	liver cancer	no
Serious	Female	<45	Han	Tislelizumab alone	Others	no
Serious	Female	46-75	Han	Tislelizumab alone	lung cancer	yes
Serious	Male	46-75	Han	Tislelizumab alone	lung cancer	no
Serious	Male	46-75	Han	Tislelizumab alone	liver cancer	no
Serious	Male	46-75	Others	Tislelizumab alone	liver cancer	no
Serious	Female	<45	Han	Tislelizumab alone	lung cancer	no
Serious	Male	46-75	Han	Tislelizumab alone	liver cancer	no
Serious	Male	46-75	Han	Tislelizumab alone	lung cancer	no
Serious	Male	46-75	Zhuang	Tislelizumab alone	lung cancer	no
Serious	Male	46-75	Han	Tislelizumab alone	Nasopharyngeal Carcinoma	no
Serious	Male	46-75	Han	Tislelizumab alone	liver cancer	no
Serious	Male	<45	Zhuang	Tislelizumab alone	liver cancer	yes
Serious	Male	46-75	Zhuang	Tislelizumab alone	Nasopharyngeal Carcinoma	no
Serious	Female	46-75	Han	Tislelizumab alone	liver cancer	no
Serious	Male	46-75	Han	Tislelizumab alone	lung cancer	no
Serious	Male	46-75	Han	Tislelizumab alone	liver cancer	no
Serious	Female	46-75	Han	Tislelizumab alone	liver cancer	no
Serious	Male	<45	Han	Tislelizumab alone	liver cancer	yes
Serious	Male	<45	Han	Tislelizumab alone	liver cancer	yes
Serious	Male	46-75	Han	Tislelizumab alone	lung cancer	no
Serious	Female	46-75	Zhuang	Tislelizumab alone	lung cancer	no
Serious	Male	46-75	Han	Tislelizumab alone	liver cancer	yes
Serious	Male	46-75	Han	Tislelizumab alone	lung cancer	no
Serious	Male	46-75	Han	Tislelizumab alone	lung cancer	no
Serious	Female	46-75	Zhuang	Tislelizumab alone	Nasopharyngeal Carcinoma	yes
Serious	Male	<45	Zhuang	Tislelizumab alone	liver cancer	no
Serious	Male	46-75	Han	Tislelizumab alone	Nasopharyngeal Carcinoma	no
Serious	Male	46-75	Han	Tislelizumab alone	liver cancer	no
Serious	Male	46-75	Han	Tislelizumab alone	liver cancer	no
Serious	Female	<45	Han	Tislelizumab alone	liver cancer	no
Serious	Male	46-75	Han	Tislelizumab alone	lung cancer	no
Serious	Female	46-75	Han	Tislelizumab alone	lung cancer	no
Serious	Male	46-75	Han	Tislelizumab alone	lung cancer	no
Serious	Male	46-75	Han	Tislelizumab alone	lung cancer	no
Serious	Male	46-75	Han	Tislelizumab alone	liver cancer	no
Serious	Female	46-75	Han	Tislelizumab alone	liver cancer	no
Serious	Female	46-75	Han	Tislelizumab alone	Others	yes
Serious	Female	46-75	Han	Tislelizumab alone	liver cancer	yes
Serious	Male	46-75	Han	Tislelizumab alone	liver cancer	no
Serious	Male	46-75	Han	Tislelizumab alone	lung cancer	no
Serious	Male	<45	Han	Tislelizumab alone	liver cancer	yes
Serious	Male	46-75	Han	Tislelizumab alone	lung cancer	no
Serious	Male	46-75	Zhuang	Tislelizumab alone	lung cancer	no
Serious	Female	46-75	Han	Tislelizumab alone	lung cancer	no
Serious	Female	<45	Han	Tislelizumab alone	Nasopharyngeal Carcinoma	no
Serious	Male	46-75	Han	Tislelizumab alone	Others	no
Serious	Male	46-75	Zhuang	Tislelizumab alone	lung cancer	no
Serious	Male	46-75	Han	Tislelizumab alone	liver cancer	no
Serious	Female	>75	Han	Tislelizumab alone	liver cancer	yes
Serious	Male	46-75	Others	Tislelizumab alone	liver cancer	no
Serious	Female	46-75	Zhuang	Tislelizumab alone	lung cancer	no
Serious	Male	46-75	Han	Tislelizumab alone	lung cancer	no
Serious	Female	46-75	Han	Tislelizumab alone	liver cancer	no
Serious	Male	46-75	Han	Tislelizumab alone	Others	no
Serious	Male	>75	Han	Tislelizumab alone	liver cancer	no
Serious	Female	46-75	Zhuang	Tislelizumab alone	Others	yes
Serious	Male	<45	Han	Tislelizumab alone	liver cancer	yes
Serious	Male	46-75	Zhuang	Tislelizumab alone	liver cancer	no
Serious	Female	46-75	Han	Tislelizumab alone	lung cancer	no
Serious	Female	46-75	Han	Tislelizumab alone	lung cancer	no
Serious	Male	<45	Han	Tislelizumab alone	liver cancer	no
Serious	Male	<45	Han	Tislelizumab alone	Others	no
Serious	Female	46-75	Han	Tislelizumab alone	liver cancer	yes
Serious	Male	46-75	Han	Tislelizumab alone	Others	yes
Serious	Male	46-75	Han	Tislelizumab alone	Others	no
Serious	Male	46-75	Han	Tislelizumab alone	Others	no
Serious	Male	46-75	Han	Tislelizumab alone	Others	no
Serious	Male	46-75	Others	Tislelizumab alone	lung cancer	no
Serious	Female	46-75	Han	Tislelizumab alone	lung cancer	no
Serious	Male	>75	Zhuang	Tislelizumab alone	lung cancer	no
Serious	Male	46-75	Han	Tislelizumab alone	liver cancer	no
Serious	Male	46-75	Han	Tislelizumab alone	liver cancer	no
Serious	Male	46-75	Han	Tislelizumab alone	lung cancer	no
Serious	Male	46-75	Han	Tislelizumab alone	liver cancer	no
Serious	Male	46-75	Han	Tislelizumab alone	Others	no
Serious	Male	>75	Han	Tislelizumab alone	lung cancer	no
Serious	Female	<45	Han	Tislelizumab alone	Others	no
Serious	Female	<45	Han	Tislelizumab alone	liver cancer	no
Serious	Male	46-75	Han	Tislelizumab alone	liver cancer	no
Serious	Male	46-75	Han	Tislelizumab alone	liver cancer	no
Serious	Female	46-75	Zhuang	Tislelizumab alone	liver cancer	no
Serious	Male	46-75	Han	Tislelizumab alone	lung cancer	no
Serious	Female	>75	Han	Tislelizumab alone	Others	no
Serious	Male	46-75	Han	Tislelizumab alone	liver cancer	no
Serious	Female	46-75	Han	Tislelizumab alone	liver cancer	no
Serious	Female	46-75	Han	Tislelizumab alone	Nasopharyngeal Carcinoma	yes
Serious	Male	46-75	Zhuang	Tislelizumab+ chemotherapy ± others	lung cancer	yes
Serious	Male	46-75	Han	Tislelizumab+ chemotherapy ± others	Others	no
Serious	Male	46-75	Han	Tislelizumab+ chemotherapy ± others	lung cancer	yes
Serious	Male	46-75	Zhuang	Tislelizumab+ chemotherapy ± others	Others	yes
Serious	Male	46-75	Zhuang	Tislelizumab+ chemotherapy ± others	Others	yes
Serious	Male	46-75	Han	Tislelizumab + others (non-chemotherapy)	liver cancer	yes
Serious	Male	46-75	Han	Tislelizumab+ chemotherapy ± others	Nasopharyngeal Carcinoma	yes
Serious	Female	46-75	Han	Tislelizumab+ chemotherapy ± others	lung cancer	yes
Serious	Female	46-75	Zhuang	Tislelizumab+ chemotherapy ± others	Others	yes
Serious	Male	46-75	Han	Tislelizumab+ chemotherapy ± others	Others	yes
Serious	Male	46-75	Han	Tislelizumab+ chemotherapy ± others	lung cancer	yes
Serious	Male	46-75	Zhuang	Tislelizumab + others (non-chemotherapy)	liver cancer	yes
Serious	Male	46-75	Han	Tislelizumab+ chemotherapy ± others	Others	no
Serious	Female	<45	Han	Tislelizumab+ chemotherapy ± others	Nasopharyngeal Carcinoma	yes
Serious	Female	46-75	Zhuang	Tislelizumab+ chemotherapy ± others	Others	yes
Serious	Male	<45	Han	Tislelizumab+ chemotherapy ± others	Others	yes
Serious	Male	46-75	Zhuang	Tislelizumab+ chemotherapy ± others	Others	yes
Serious	Female	<45	Han	Tislelizumab+ chemotherapy ± others	Nasopharyngeal Carcinoma	yes
Serious	Male	46-75	Others	Tislelizumab+ chemotherapy ± others	Nasopharyngeal Carcinoma	yes
Serious	Female	>75	Han	Tislelizumab+ chemotherapy ± others	Others	no
Serious	Male	46-75	Han	Tislelizumab+ chemotherapy ± others	lung cancer	yes
Serious	Male	46-75	Han	Tislelizumab + others (non-chemotherapy)	liver cancer	yes
Serious	Female	46-75	Han	Tislelizumab+ chemotherapy ± others	lung cancer	yes
Serious	Female	46-75	Han	Tislelizumab + others (non-chemotherapy)	Others	yes
Serious	Female	46-75	Han	Tislelizumab+ chemotherapy ± others	Others	no
Serious	Male	46-75	Han	Tislelizumab+ chemotherapy ± others	lung cancer	no
Serious	Female	<45	Zhuang	Tislelizumab+ chemotherapy ± others	Others	no
Serious	Male	46-75	Zhuang	Tislelizumab+ chemotherapy ± others	lung cancer	no
Serious	Male	46-75	Han	Tislelizumab+ chemotherapy ± others	lung cancer	no
Serious	Male	46-75	Han	Tislelizumab+ chemotherapy ± others	Others	yes
Serious	Female	46-75	Han	Tislelizumab+ chemotherapy ± others	lung cancer	yes
Serious	Female	<45	Han	Tislelizumab+ chemotherapy ± others	Nasopharyngeal Carcinoma	yes
Serious	Male	46-75	Han	Tislelizumab+ chemotherapy ± others	lung cancer	yes
Serious	Male	>75	Zhuang	Tislelizumab+ chemotherapy ± others	lung cancer	no
Serious	Male	46-75	Han	Tislelizumab + others (non-chemotherapy)	Others	no
Serious	Male	46-75	Zhuang	Tislelizumab+ chemotherapy ± others	lung cancer	no
Serious	Male	46-75	Han	Tislelizumab+ chemotherapy ± others	lung cancer	no
Serious	Male	>75	Han	Tislelizumab+ chemotherapy ± others	lung cancer	yes
Serious	Female	<45	Others	Tislelizumab+ chemotherapy ± others	Nasopharyngeal Carcinoma	yes
Serious	Male	46-75	Han	Tislelizumab+ chemotherapy ± others	Nasopharyngeal Carcinoma	yes
Serious	Male	46-75	Zhuang	Tislelizumab+ chemotherapy ± others	lung cancer	no
Serious	Male	46-75	Zhuang	Tislelizumab+ chemotherapy ± others	liver cancer	yes
Serious	Male	46-75	Zhuang	Tislelizumab+ chemotherapy ± others	lung cancer	no
Serious	Male	<45	Han	Tislelizumab+ chemotherapy ± others	Nasopharyngeal Carcinoma	yes
Serious	Female	46-75	Others	Tislelizumab+ chemotherapy ± others	Others	no
Serious	Male	<45	Han	Tislelizumab+ chemotherapy ± others	lung cancer	no
Serious	Female	46-75	Han	Tislelizumab+ chemotherapy ± others	lung cancer	yes
Serious	Male	46-75	Zhuang	Tislelizumab + others (non-chemotherapy)	liver cancer	no
Serious	Female	46-75	Han	Tislelizumab+ chemotherapy ± others	lung cancer	no
Serious	Male	46-75	Han	Tislelizumab+ chemotherapy ± others	lung cancer	no
Serious	Male	>75	Han	Tislelizumab + others (non-chemotherapy)	liver cancer	no
Serious	Male	46-75	Han	Tislelizumab+ chemotherapy ± others	lung cancer	yes
Serious	Female	<45	Zhuang	Tislelizumab+ chemotherapy ± others	lung cancer	no
Serious	Male	46-75	Han	Tislelizumab+ chemotherapy ± others	lung cancer	yes
Serious	Male	<45	Han	Tislelizumab+ chemotherapy ± others	Nasopharyngeal Carcinoma	yes
Serious	Female	46-75	Han	Tislelizumab+ chemotherapy ± others	lung cancer	yes
Serious	Female	46-75	Han	Tislelizumab+ chemotherapy ± others	Nasopharyngeal Carcinoma	yes
Serious	Male	46-75	Han	Tislelizumab+ chemotherapy ± others	Nasopharyngeal Carcinoma	no
Serious	Male	46-75	Han	Tislelizumab+ chemotherapy ± others	lung cancer	yes
Serious	Male	46-75	Han	Tislelizumab+ chemotherapy ± others	lung cancer	yes
Serious	Female	46-75	Han	Tislelizumab+ chemotherapy ± others	Nasopharyngeal Carcinoma	no
Serious	Female	46-75	Others	Tislelizumab+ chemotherapy ± others	Nasopharyngeal Carcinoma	no
Serious	Male	<45	Han	Tislelizumab+ chemotherapy ± others	Nasopharyngeal Carcinoma	yes
Serious	Male	46-75	Zhuang	Tislelizumab+ chemotherapy ± others	Nasopharyngeal Carcinoma	yes
Serious	Male	<45	Han	Tislelizumab+ chemotherapy ± others	liver cancer	no
Serious	Female	46-75	Han	Tislelizumab + others (non-chemotherapy)	Others	no
Serious	Male	46-75	Han	Tislelizumab+ chemotherapy ± others	lung cancer	no
Serious	Female	46-75	Han	Tislelizumab+ chemotherapy ± others	Nasopharyngeal Carcinoma	no
Serious	Male	46-75	Han	Tislelizumab+ chemotherapy ± others	lung cancer	no
Serious	Male	46-75	Han	Tislelizumab+ chemotherapy ± others	liver cancer	yes
Serious	Male	46-75	Han	Tislelizumab+ chemotherapy ± others	lung cancer	no
Serious	Female	46-75	Han	Tislelizumab+ chemotherapy ± others	Nasopharyngeal Carcinoma	yes
Serious	Female	<45	Han	Tislelizumab + others (non-chemotherapy)	liver cancer	yes
Serious	Male	46-75	Zhuang	Tislelizumab + others (non-chemotherapy)	lung cancer	no
Serious	Female	46-75	Han	Tislelizumab+ chemotherapy ± others	Nasopharyngeal Carcinoma	no
Serious	Female	<45	Zhuang	Tislelizumab+ chemotherapy ± others	lung cancer	no
Serious	Male	46-75	Han	Tislelizumab+ chemotherapy ± others	lung cancer	yes
Serious	Male	46-75	Han	Tislelizumab+ chemotherapy ± others	lung cancer	no
Serious	Female	46-75	Han	Tislelizumab+ chemotherapy ± others	liver cancer	no
Serious	Male	46-75	Zhuang	Tislelizumab+ chemotherapy ± others	Nasopharyngeal Carcinoma	no
Serious	Female	46-75	Zhuang	Tislelizumab+ chemotherapy ± others	Nasopharyngeal Carcinoma	no
Serious	Male	46-75	Zhuang	Tislelizumab+ chemotherapy ± others	Others	yes
Serious	Female	<45	Han	Tislelizumab+ chemotherapy ± others	Others	yes
Serious	Male	<45	Han	Tislelizumab+ chemotherapy ± others	lung cancer	yes
Serious	Male	46-75	Han	Tislelizumab + others (non-chemotherapy)	Others	yes
Serious	Female	46-75	Zhuang	Tislelizumab+ chemotherapy ± others	Others	no
Serious	Male	<45	Han	Tislelizumab+ chemotherapy ± others	Others	yes
Serious	Male	46-75	Han	Tislelizumab+ chemotherapy ± others	Nasopharyngeal Carcinoma	yes
Serious	Male	<45	Han	Tislelizumab+ chemotherapy ± others	Nasopharyngeal Carcinoma	yes
Serious	Male	<45	Han	Tislelizumab+ chemotherapy ± others	Nasopharyngeal Carcinoma	yes
Serious	Male	<45	Han	Tislelizumab+ chemotherapy ± others	Nasopharyngeal Carcinoma	yes
Serious	Female	46-75	Han	Tislelizumab+ chemotherapy ± others	Nasopharyngeal Carcinoma	yes
Serious	Male	>75	Han	Tislelizumab+ chemotherapy ± others	lung cancer	no
Serious	Female	46-75	Han	Tislelizumab + others (non-chemotherapy)	liver cancer	no
Serious	Male	46-75	Han	Tislelizumab+ chemotherapy ± others	lung cancer	yes
Serious	Male	46-75	Han	Tislelizumab+ chemotherapy ± others	lung cancer	no
Serious	Male	<45	Han	Tislelizumab+ chemotherapy ± others	Nasopharyngeal Carcinoma	yes
Serious	Male	46-75	Han	Tislelizumab+ chemotherapy ± others	lung cancer	no
Serious	Female	<45	Han	Tislelizumab+ chemotherapy ± others	lung cancer	yes
Serious	Male	<45	Zhuang	Tislelizumab+ chemotherapy ± others	Nasopharyngeal Carcinoma	yes
Serious	Female	46-75	Han	Tislelizumab+ chemotherapy ± others	Nasopharyngeal Carcinoma	no
Serious	Female	46-75	Others	Tislelizumab+ chemotherapy ± others	Nasopharyngeal Carcinoma	no
Serious	Male	46-75	Zhuang	Tislelizumab+ chemotherapy ± others	lung cancer	no
Serious	Male	46-75	Zhuang	Tislelizumab+ chemotherapy ± others	lung cancer	no
Serious	Male	46-75	Han	Tislelizumab+ chemotherapy ± others	Others	yes
Serious	Female	46-75	Zhuang	Tislelizumab + others (non-chemotherapy)	liver cancer	yes
Serious	Male	46-75	Zhuang	Tislelizumab+ chemotherapy ± others	Others	yes
Serious	Female	46-75	Han	Tislelizumab+ chemotherapy ± others	lung cancer	no
Serious	Male	46-75	Han	Tislelizumab+ chemotherapy ± others	lung cancer	no
Serious	Female	46-75	Zhuang	Tislelizumab+ chemotherapy ± others	Others	no
Serious	Male	<45	Han	Tislelizumab+ chemotherapy ± others	Others	yes
Serious	Male	46-75	Han	Tislelizumab+ chemotherapy ± others	lung cancer	no
Serious	Female	46-75	Han	Tislelizumab+ chemotherapy ± others	lung cancer	no
Serious	Male	<45	Han	Tislelizumab + others (non-chemotherapy)	liver cancer	yes
Serious	Female	46-75	Han	Tislelizumab+ chemotherapy ± others	lung cancer	no
Serious	Male	>75	Han	Tislelizumab+ chemotherapy ± others	Others	no
Serious	Male	46-75	Han	Tislelizumab+ chemotherapy ± others	Others	yes
Serious	Male	46-75	Han	Tislelizumab+ chemotherapy ± others	Nasopharyngeal Carcinoma	yes
Serious	Female	46-75	Han	Tislelizumab+ chemotherapy ± others	Nasopharyngeal Carcinoma	no
Serious	Male	46-75	Han	Tislelizumab+ chemotherapy ± others	Nasopharyngeal Carcinoma	yes
Serious	Male	46-75	Han	Tislelizumab+ chemotherapy ± others	Others	no
Serious	Male	46-75	Han	Tislelizumab+ chemotherapy ± others	lung cancer	no
Serious	Female	46-75	Han	Tislelizumab+ chemotherapy ± others	Others	yes
Serious	Male	<45	Han	Tislelizumab+ chemotherapy ± others	lung cancer	yes
Serious	Male	46-75	Zhuang	Tislelizumab+ chemotherapy ± others	Nasopharyngeal Carcinoma	yes
Serious	Female	46-75	Han	Tislelizumab+ chemotherapy ± others	lung cancer	no
Serious	Female	46-75	Han	Tislelizumab+ chemotherapy ± others	lung cancer	yes
Serious	Male	<45	Han	Tislelizumab + others (non-chemotherapy)	Nasopharyngeal Carcinoma	no
Serious	Male	<45	Han	Tislelizumab + others (non-chemotherapy)	Nasopharyngeal Carcinoma	no
Serious	Male	>75	Han	Tislelizumab+ chemotherapy ± others	lung cancer	no
Serious	Male	>75	Han	Tislelizumab+ chemotherapy ± others	lung cancer	yes
Serious	Male	46-75	Han	Tislelizumab+ chemotherapy ± others	Others	no
Serious	Female	46-75	Han	Tislelizumab+ chemotherapy ± others	lung cancer	no
Serious	Male	46-75	Han	Tislelizumab+ chemotherapy ± others	lung cancer	yes
Serious	Male	46-75	Han	Tislelizumab+ chemotherapy ± others	Others	yes
Serious	Female	46-75	Han	Tislelizumab+ chemotherapy ± others	Others	no
Serious	Female	46-75	Han	Tislelizumab+ chemotherapy ± others	lung cancer	no
Serious	Female	>75	Han	Tislelizumab+ chemotherapy ± others	Others	no
Serious	Male	46-75	Han	Tislelizumab+ chemotherapy ± others	lung cancer	no
Serious	Male	46-75	Han	Tislelizumab+ chemotherapy ± others	lung cancer	no
Serious	Male	<45	Zhuang	Tislelizumab+ chemotherapy ± others	Others	no
Serious	Female	46-75	Zhuang	Tislelizumab + others (non-chemotherapy)	lung cancer	no
Serious	Male	46-75	Han	Tislelizumab+ chemotherapy ± others	Others	no
Serious	Male	46-75	Han	Tislelizumab + others (non-chemotherapy)	liver cancer	no
Serious	Male	46-75	Han	Tislelizumab+ chemotherapy ± others	liver cancer	yes
Serious	Male	46-75	Han	Tislelizumab+ chemotherapy ± others	Others	yes
Serious	Male	46-75	Han	Tislelizumab+ chemotherapy ± others	lung cancer	no
Serious	Male	46-75	Han	Tislelizumab+ chemotherapy ± others	lung cancer	yes
Serious	Male	46-75	Zhuang	Tislelizumab+ chemotherapy ± others	lung cancer	no
Serious	Male	<45	Han	Tislelizumab+ chemotherapy ± others	Others	yes
Serious	Male	46-75	Han	Tislelizumab+ chemotherapy ± others	lung cancer	no
Serious	Male	46-75	Zhuang	Tislelizumab+ chemotherapy ± others	lung cancer	yes
Serious	Male	46-75	Han	Tislelizumab+ chemotherapy ± others	lung cancer	yes
Serious	Female	46-75	Han	Tislelizumab+ chemotherapy ± others	Others	yes
Serious	Male	46-75	Han	Tislelizumab+ chemotherapy ± others	Others	no
Serious	Male	46-75	Han	Tislelizumab+ chemotherapy ± others	Others	yes
Serious	Male	46-75	Han	Tislelizumab+ chemotherapy ± others	liver cancer	no
Serious	Male	46-75	Han	Tislelizumab+ chemotherapy ± others	lung cancer	no
Serious	Female	<45	Zhuang	Tislelizumab+ chemotherapy ± others	Others	no
Serious	Female	<45	Han	Tislelizumab+ chemotherapy ± others	Others	yes
Serious	Female	46-75	Han	Tislelizumab+ chemotherapy ± others	Others	yes
Serious	Male	46-75	Han	Tislelizumab+ chemotherapy ± others	Others	yes
Serious	Male	46-75	Han	Tislelizumab + others (non-chemotherapy)	liver cancer	no
Serious	Female	<45	Zhuang	Tislelizumab+ chemotherapy ± others	lung cancer	no
Serious	Male	46-75	Zhuang	Tislelizumab+ chemotherapy ± others	lung cancer	no
Serious	Female	<45	Zhuang	Tislelizumab+ chemotherapy ± others	Others	yes
Non-Serious	Male	46-75	Han	Tislelizumab alone	Others	no
Non-Serious	Male	46-75	Han	Tislelizumab alone	liver cancer	no
Non-Serious	Male	46-75	Han	Tislelizumab+ chemotherapy ± others	liver cancer	yes
Non-Serious	Male	46-75	Han	Tislelizumab+ chemotherapy ± others	Nasopharyngeal Carcinoma	no
Non-Serious	Male	46-75	Zhuang	Tislelizumab+ chemotherapy ± others	Others	no
Non-Serious	Male	46-75	Han	Tislelizumab+ chemotherapy ± others	Others	no
Non-Serious	Female	46-75	Han	Tislelizumab + others (non-chemotherapy)	liver cancer	no
Non-Serious	Male	<45	Han	Tislelizumab+ chemotherapy ± others	Nasopharyngeal Carcinoma	no
Non-Serious	Male	46-75	Han	Tislelizumab+ chemotherapy ± others	lung cancer	no
Non-Serious	Male	46-75	Han	Tislelizumab+ chemotherapy ± others	lung cancer	no
Non-Serious	Female	46-75	Han	Tislelizumab + others (non-chemotherapy)	Others	yes
Non-Serious	Male	46-75	Han	Tislelizumab+ chemotherapy ± others	lung cancer	no
Non-Serious	Male	>75	Han	Tislelizumab+ chemotherapy ± others	lung cancer	no
Non-Serious	Female	46-75	Han	Tislelizumab+ chemotherapy ± others	Others	no
Non-Serious	Male	46-75	Han	Tislelizumab+ chemotherapy ± others	Nasopharyngeal Carcinoma	no
Non-Serious	Male	46-75	Han	Tislelizumab+ chemotherapy ± others	lung cancer	no
Non-Serious	Male	<45	Han	Tislelizumab+ chemotherapy ± others	lung cancer	no
Non-Serious	Male	46-75	Han	Tislelizumab + others (non-chemotherapy)	liver cancer	no
Non-Serious	Female	46-75	Han	Tislelizumab+ chemotherapy ± others	Nasopharyngeal Carcinoma	no
Non-Serious	Male	46-75	Han	Tislelizumab + others (non-chemotherapy)	lung cancer	no
Non-Serious	Male	>75	Han	Tislelizumab + others (non-chemotherapy)	lung cancer	yes
Non-Serious	Male	46-75	Han	Tislelizumab+ chemotherapy ± others	lung cancer	no
Non-Serious	Male	46-75	Han	Tislelizumab+ chemotherapy ± others	lung cancer	yes
Non-Serious	Female	46-75	Han	Tislelizumab+ chemotherapy ± others	Others	yes
Non-Serious	Male	>75	Han	Tislelizumab + others (non-chemotherapy)	lung cancer	no
Non-Serious	Male	46-75	Han	Tislelizumab+ chemotherapy ± others	lung cancer	yes
Non-Serious	Male	46-75	Han	Tislelizumab+ chemotherapy ± others	lung cancer	no
Non-Serious	Male	46-75	Han	Tislelizumab+ chemotherapy ± others	lung cancer	yes
Non-Serious	Female	46-75	Han	Tislelizumab+ chemotherapy ± others	Nasopharyngeal Carcinoma	no
Non-Serious	Male	>75	Han	Tislelizumab + others (non-chemotherapy)	lung cancer	yes
Non-Serious	Male	46-75	Zhuang	Tislelizumab+ chemotherapy ± others	Others	no
Non-Serious	Male	46-75	Han	Tislelizumab+ chemotherapy ± others	lung cancer	no
Non-Serious	Male	46-75	Han	Tislelizumab+ chemotherapy ± others	lung cancer	no
Non-Serious	Male	46-75	Han	Tislelizumab+ chemotherapy ± others	lung cancer	no
Non-Serious	Female	46-75	Han	Tislelizumab+ chemotherapy ± others	Others	no
Non-Serious	Female	46-75	Zhuang	Tislelizumab+ chemotherapy ± others	Others	no
Non-Serious	Male	>75	Han	Tislelizumab + others (non-chemotherapy)	lung cancer	no
Non-Serious	Male	46-75	Han	Tislelizumab+ chemotherapy ± others	lung cancer	no
Non-Serious	Male	46-75	Han	Tislelizumab+ chemotherapy ± others	lung cancer	no
Non-Serious	Male	46-75	Zhuang	Tislelizumab+ chemotherapy ± others	Others	yes
Non-Serious	Male	46-75	Zhuang	Tislelizumab+ chemotherapy ± others	lung cancer	no
Non-Serious	Male	<45	Zhuang	Tislelizumab+ chemotherapy ± others	Nasopharyngeal Carcinoma	no
Non-Serious	Male	>75	Han	Tislelizumab + others (non-chemotherapy)	lung cancer	no
Non-Serious	Male	46-75	Han	Tislelizumab+ chemotherapy ± others	Nasopharyngeal Carcinoma	no
Non-Serious	Female	46-75	Han	Tislelizumab+ chemotherapy ± others	lung cancer	no
Non-Serious	Male	46-75	Zhuang	Tislelizumab+ chemotherapy ± others	lung cancer	no
Non-Serious	Male	<45	Zhuang	Tislelizumab+ chemotherapy ± others	Nasopharyngeal Carcinoma	no
Non-Serious	Male	>75	Han	Tislelizumab + others (non-chemotherapy)	lung cancer	no
Non-Serious	Male	46-75	Han	Tislelizumab+ chemotherapy ± others	lung cancer	no
Non-Serious	Male	46-75	Zhuang	Tislelizumab+ chemotherapy ± others	Others	no
Non-Serious	Male	46-75	Han	Tislelizumab+ chemotherapy ± others	lung cancer	no
Non-Serious	Female	46-75	Han	Tislelizumab+ chemotherapy ± others	lung cancer	yes
Non-Serious	Male	<45	Han	Tislelizumab + others (non-chemotherapy)	liver cancer	no
Non-Serious	Male	46-75	Han	Tislelizumab+ chemotherapy ± others	lung cancer	no
Non-Serious	Female	46-75	Zhuang	Tislelizumab+ chemotherapy ± others	Others	no
Non-Serious	Male	46-75	Han	Tislelizumab+ chemotherapy ± others	Others	no
Non-Serious	Male	46-75	Others	Tislelizumab+ chemotherapy ± others	Others	no
Non-Serious	Female	>75	Han	Tislelizumab+ chemotherapy ± others	liver cancer	no
Non-Serious	Female	46-75	Han	Tislelizumab+ chemotherapy ± others	Others	no
Non-Serious	Male	46-75	Han	Tislelizumab+ chemotherapy ± others	Others	no
Non-Serious	Male	46-75	Zhuang	Tislelizumab+ chemotherapy ± others	Others	no
Non-Serious	Male	46-75	Han	Tislelizumab+ chemotherapy ± others	Others	no
Non-Serious	Male	46-75	Han	Tislelizumab + others (non-chemotherapy)	Others	no
Non-Serious	Male	>75	Han	Tislelizumab+ chemotherapy ± others	lung cancer	no
Non-Serious	Male	>75	Han	Tislelizumab+ chemotherapy ± others	Others	no
Non-Serious	Male	46-75	Zhuang	Tislelizumab+ chemotherapy ± others	Others	no
Non-Serious	Female	46-75	Han	Tislelizumab+ chemotherapy ± others	lung cancer	no
Non-Serious	Male	>75	Han	Tislelizumab + others (non-chemotherapy)	liver cancer	no
Non-Serious	Male	46-75	Han	Tislelizumab alone	liver cancer	no
Non-Serious	Male	46-75	Han	Tislelizumab alone	liver cancer	no
Non-Serious	Male	<45	Zhuang	Tislelizumab alone	liver cancer	no
Non-Serious	Male	46-75	Han	Tislelizumab alone	liver cancer	no
Non-Serious	Male	46-75	Zhuang	Tislelizumab alone	lung cancer	no
Non-Serious	Male	46-75	Han	Tislelizumab alone	liver cancer	no
Non-Serious	Male	46-75	Zhuang	Tislelizumab alone	liver cancer	no
Non-Serious	Female	46-75	Others	Tislelizumab alone	Others	no
Non-Serious	Male	46-75	Han	Tislelizumab alone	Others	no
Non-Serious	Male	46-75	Han	Tislelizumab alone	Nasopharyngeal Carcinoma	no
Non-Serious	Male	46-75	Han	Tislelizumab alone	lung cancer	no
Non-Serious	Male	46-75	Han	Tislelizumab alone	lung cancer	no
Non-Serious	Female	46-75	Han	Tislelizumab alone	liver cancer	no
Non-Serious	Female	46-75	Han	Tislelizumab alone	lung cancer	no
Non-Serious	Male	46-75	Han	Tislelizumab alone	liver cancer	no
Non-Serious	Male	<45	Han	Tislelizumab alone	Nasopharyngeal Carcinoma	no
Non-Serious	Male	46-75	Han	Tislelizumab alone	lung cancer	no
Non-Serious	Male	46-75	Han	Tislelizumab alone	lung cancer	no
Non-Serious	Male	46-75	Zhuang	Tislelizumab alone	lung cancer	no
Non-Serious	Female	46-75	Han	Tislelizumab alone	lung cancer	no
Non-Serious	Male	46-75	Han	Tislelizumab alone	lung cancer	no
Non-Serious	Male	<45	Han	Tislelizumab alone	liver cancer	no
Non-Serious	Female	46-75	Han	Tislelizumab alone	Others	no
Non-Serious	Male	46-75	Han	Tislelizumab alone	Others	no
Non-Serious	Male	<45	Han	Tislelizumab alone	liver cancer	no
Non-Serious	Male	46-75	Han	Tislelizumab alone	lung cancer	no
Non-Serious	Male	46-75	Han	Tislelizumab alone	lung cancer	yes
Non-Serious	Male	46-75	Han	Tislelizumab alone	Others	no
Non-Serious	Male	46-75	Han	Tislelizumab alone	Others	no
Non-Serious	Male	>75	Han	Tislelizumab alone	lung cancer	no
Non-Serious	Male	46-75	Han	Tislelizumab alone	lung cancer	no
Non-Serious	Male	<45	Zhuang	Tislelizumab alone	liver cancer	yes
Non-Serious	Male	46-75	Han	Tislelizumab alone	lung cancer	no
Non-Serious	Male	46-75	Han	Tislelizumab alone	lung cancer	no
Non-Serious	Male	46-75	Han	Tislelizumab alone	lung cancer	no
Non-Serious	Male	46-75	Han	Tislelizumab alone	lung cancer	no
Non-Serious	Male	46-75	Zhuang	Tislelizumab alone	liver cancer	no
Non-Serious	Male	46-75	Han	Tislelizumab alone	lung cancer	no
Non-Serious	Female	<45	Han	Tislelizumab alone	Others	no
Non-Serious	Male	46-75	Zhuang	Tislelizumab alone	lung cancer	no
Non-Serious	Male	<45	Han	Tislelizumab alone	Nasopharyngeal Carcinoma	no
Non-Serious	Male	<45	Han	Tislelizumab alone	Nasopharyngeal Carcinoma	no
Non-Serious	Male	46-75	Han	Tislelizumab alone	lung cancer	no
Non-Serious	Female	46-75	Han	Tislelizumab alone	Others	no
Non-Serious	Male	46-75	Han	Tislelizumab alone	Others	no
Non-Serious	Male	46-75	Han	Tislelizumab alone	lung cancer	no
Non-Serious	Female	<45	Others	Tislelizumab alone	liver cancer	no
Non-Serious	Male	<45	Han	Tislelizumab alone	liver cancer	no
Non-Serious	Male	46-75	Han	Tislelizumab alone	lung cancer	no
Non-Serious	Male	46-75	Han	Tislelizumab alone	lung cancer	no
Non-Serious	Female	46-75	Han	Tislelizumab alone	liver cancer	no
Non-Serious	Male	46-75	Han	Tislelizumab alone	lung cancer	no
Non-Serious	Male	46-75	Han	Tislelizumab alone	lung cancer	no
Non-Serious	Male	46-75	Han	Tislelizumab alone	lung cancer	yes
Non-Serious	Female	46-75	Han	Tislelizumab alone	Others	no
Non-Serious	Male	46-75	Zhuang	Tislelizumab alone	Nasopharyngeal Carcinoma	no
Non-Serious	Male	>75	Han	Tislelizumab alone	Others	no
Non-Serious	Female	46-75	Han	Tislelizumab alone	lung cancer	no
Non-Serious	Male	46-75	Han	Tislelizumab alone	lung cancer	no
Non-Serious	Male	46-75	Han	Tislelizumab alone	liver cancer	no
Non-Serious	Male	46-75	Han	Tislelizumab alone	liver cancer	no
Non-Serious	Male	46-75	Han	Tislelizumab alone	lung cancer	no
Non-Serious	Male	<45	Zhuang	Tislelizumab alone	Nasopharyngeal Carcinoma	no
Non-Serious	Male	46-75	Zhuang	Tislelizumab alone	lung cancer	no
Non-Serious	Male	46-75	Han	Tislelizumab alone	lung cancer	yes
Non-Serious	Male	46-75	Han	Tislelizumab alone	lung cancer	no
Non-Serious	Male	46-75	Han	Tislelizumab alone	lung cancer	no
Non-Serious	Male	46-75	Han	Tislelizumab alone	liver cancer	no
Non-Serious	Female	46-75	Han	Tislelizumab alone	lung cancer	no
Non-Serious	Male	46-75	Han	Tislelizumab alone	liver cancer	no
Non-Serious	Male	<45	Han	Tislelizumab alone	Nasopharyngeal Carcinoma	no
Non-Serious	Male	46-75	Han	Tislelizumab alone	lung cancer	no
Non-Serious	Male	46-75	Zhuang	Tislelizumab alone	lung cancer	no
Non-Serious	Male	46-75	Han	Tislelizumab alone	lung cancer	yes
Non-Serious	Male	46-75	Zhuang	Tislelizumab alone	lung cancer	no
Non-Serious	Male	46-75	Zhuang	Tislelizumab alone	liver cancer	no
Non-Serious	Female	46-75	Han	Tislelizumab alone	Others	no
Non-Serious	Male	46-75	Han	Tislelizumab alone	Others	no
Non-Serious	Male	46-75	Zhuang	Tislelizumab alone	lung cancer	no
Non-Serious	Male	46-75	Others	Tislelizumab alone	liver cancer	no
Non-Serious	Male	46-75	Han	Tislelizumab alone	lung cancer	no
Non-Serious	Female	46-75	Han	Tislelizumab alone	lung cancer	no
Non-Serious	Male	46-75	Han	Tislelizumab alone	lung cancer	no
Non-Serious	Male	46-75	Zhuang	Tislelizumab alone	liver cancer	no
Non-Serious	Male	46-75	Han	Tislelizumab alone	liver cancer	no
Non-Serious	Male	46-75	Han	Tislelizumab alone	liver cancer	no
Non-Serious	Female	>75	Han	Tislelizumab alone	Others	yes
Non-Serious	Female	46-75	Han	Tislelizumab alone	liver cancer	no
Non-Serious	Male	46-75	Han	Tislelizumab alone	lung cancer	yes
Non-Serious	Male	46-75	Zhuang	Tislelizumab alone	lung cancer	no
Non-Serious	Female	<45	Others	Tislelizumab alone	Nasopharyngeal Carcinoma	no
Non-Serious	Male	46-75	Han	Tislelizumab alone	lung cancer	no
Non-Serious	Male	46-75	Han	Tislelizumab alone	lung cancer	no
Non-Serious	Male	46-75	Han	Tislelizumab alone	lung cancer	no
Non-Serious	Female	46-75	Han	Tislelizumab alone	Others	yes
Non-Serious	Male	<45	Han	Tislelizumab alone	liver cancer	no
Non-Serious	Male	>75	Han	Tislelizumab alone	lung cancer	no
Non-Serious	Male	46-75	Others	Tislelizumab alone	liver cancer	no
Non-Serious	Male	46-75	Zhuang	Tislelizumab alone	liver cancer	no
Non-Serious	Female	46-75	Han	Tislelizumab alone	lung cancer	no
Non-Serious	Male	<45	Han	Tislelizumab alone	Nasopharyngeal Carcinoma	no
Non-Serious	Female	46-75	Han	Tislelizumab alone	Others	no
Non-Serious	Male	46-75	Han	Tislelizumab alone	lung cancer	no
Non-Serious	Female	46-75	Han	Tislelizumab alone	Others	no
Non-Serious	Female	46-75	Zhuang	Tislelizumab alone	lung cancer	no
Non-Serious	Female	>75	Han	Tislelizumab alone	lung cancer	no
Non-Serious	Male	46-75	Zhuang	Tislelizumab alone	liver cancer	no
Non-Serious	Female	46-75	Zhuang	Tislelizumab alone	lung cancer	no
Non-Serious	Male	46-75	Han	Tislelizumab alone	liver cancer	no
Non-Serious	Male	46-75	Zhuang	Tislelizumab alone	lung cancer	no
Non-Serious	Female	<45	Han	Tislelizumab alone	liver cancer	no
Non-Serious	Male	>75	Han	Tislelizumab alone	liver cancer	no
Non-Serious	Male	46-75	Han	Tislelizumab alone	liver cancer	no
Non-Serious	Male	46-75	Han	Tislelizumab alone	Others	no
Non-Serious	Male	46-75	Han	Tislelizumab alone	lung cancer	no
Non-Serious	Female	<45	Han	Tislelizumab alone	liver cancer	yes
Non-Serious	Male	46-75	Han	Tislelizumab alone	liver cancer	no
Non-Serious	Male	46-75	Han	Tislelizumab alone	Others	no
Non-Serious	Male	46-75	Han	Tislelizumab alone	Others	no
Non-Serious	Male	46-75	Han	Tislelizumab alone	liver cancer	no
Non-Serious	Female	46-75	Han	Tislelizumab alone	Others	no
Non-Serious	Male	46-75	Zhuang	Tislelizumab alone	Others	no
Non-Serious	Male	46-75	Han	Tislelizumab alone	lung cancer	no
Non-Serious	Male	46-75	Zhuang	Tislelizumab alone	Others	no
Non-Serious	Male	46-75	Zhuang	Tislelizumab alone	lung cancer	no
Non-Serious	Male	46-75	Han	Tislelizumab alone	lung cancer	no
Non-Serious	Male	46-75	Han	Tislelizumab alone	liver cancer	no
Non-Serious	Male	46-75	Han	Tislelizumab alone	Others	no
Non-Serious	Male	46-75	Han	Tislelizumab alone	lung cancer	no
Non-Serious	Male	46-75	Zhuang	Tislelizumab alone	lung cancer	no
Non-Serious	Male	46-75	Others	Tislelizumab alone	liver cancer	no
Non-Serious	Male	46-75	Han	Tislelizumab alone	Others	no
Non-Serious	Male	46-75	Zhuang	Tislelizumab alone	lung cancer	no
Non-Serious	Male	>75	Han	Tislelizumab alone	Others	no
Non-Serious	Male	>75	Han	Tislelizumab alone	liver cancer	no
Non-Serious	Male	46-75	Others	Tislelizumab alone	lung cancer	no
Non-Serious	Male	<45	Zhuang	Tislelizumab alone	lung cancer	no
Non-Serious	Male	46-75	Han	Tislelizumab alone	lung cancer	no
Non-Serious	Male	46-75	Han	Tislelizumab alone	lung cancer	no
Non-Serious	Male	46-75	Han	Tislelizumab alone	lung cancer	no
Non-Serious	Male	46-75	Han	Tislelizumab alone	lung cancer	no
Non-Serious	Male	<45	Han	Tislelizumab alone	liver cancer	no
Non-Serious	Male	<45	Others	Tislelizumab alone	liver cancer	no
Non-Serious	Male	46-75	Han	Tislelizumab alone	lung cancer	no
Non-Serious	Female	46-75	Zhuang	Tislelizumab alone	lung cancer	no
Non-Serious	Female	<45	Han	Tislelizumab alone	Others	no
Non-Serious	Male	46-75	Han	Tislelizumab alone	lung cancer	no
Non-Serious	Female	46-75	Zhuang	Tislelizumab alone	lung cancer	no
Non-Serious	Male	<45	Han	Tislelizumab alone	lung cancer	no
Non-Serious	Male	<45	Han	Tislelizumab alone	lung cancer	no
Non-Serious	Female	46-75	Zhuang	Tislelizumab alone	Others	no
Non-Serious	Male	46-75	Zhuang	Tislelizumab alone	lung cancer	no
Non-Serious	Male	46-75	Zhuang	Tislelizumab alone	lung cancer	no
Non-Serious	Male	46-75	Zhuang	Tislelizumab alone	Others	no
Non-Serious	Male	46-75	Han	Tislelizumab alone	Others	no
Non-Serious	Female	46-75	Han	Tislelizumab alone	lung cancer	no
Non-Serious	Female	46-75	Han	Tislelizumab alone	Others	no
