# Supplementary material for: Analysis of adverse drug reactions in 507 cases of Tislelizumab: A real-world retrospective study based on data from Guangxi, China
Source: PLoS One. 2025 Aug 14;20(8):e0329464. doi: 10.1371/journal.pone.0329464 (PMC12352749; doi:10.1371/journal.pone.0329464)
Supplement: S1 File — S1 Table. The minimal data set of Fig 1. S2 Table. The minimal data set of Fig 2. S3 Table. The minimal data set of Fig 3. S4 Table. The SOCs and PTs for ADRs. S5 Table. Temporal distribution for non-serious ADRs by SOCs. S6 Table. Profiles of blood and lymphatic system disorders (BLSDs). S7 Table. The characteristics of patients in ADR reports for blood and bymphatic system disorders (BLSDs). S8 Table. The univariate logistic regression results for blood and lymphatic system disorders (BLSDs). S9 Table. The multivariate logistic regression results for blood and lymphatic system disorders using forward selection in stepwise regression analysis. S10 Table. Distribution of serious and non-serious adverse reactions in specific combination regimens of tislelizumab. S11 Table. The profiles of major SOCs. S12 Table. Tislelizumab combination program statistical data sheet. S13 Table. Summaries of official documents for PD-1 inhibitors. S14 Table. The raw data of Table 3–5 and S7-S9. (ZIP) [file pone.0329464.s001.zip › Supporting Infomation files/S4 Table The SOCs and PTs for ADRs.xlsx]

## Sheet: Total SOC
SOCs	Number	Percentage (%)
Investigations	192	27.5072
Blood and lymphatic system disorders	129	18.4814
Skin and subcutaneous tissue disorders	103	14.7564
Hepatobiliary disorders	47	6.73352
Gastrointestinal disorders	43	6.16046
General disorders and administration site conditions	36	5.15759
Metabolism and nutrition disorders	29	4.15473
Cardiac disorders	26	3.72493
Immune system disorders	26	3.72493
Respiratory, thoracic and mediastinal disorders	18	2.5788
Endocrine disorders	12	1.7192
Musculoskeletal and connective tissue disorders	12	1.7192
Vascular disorders	8	1.14613
Renal and urinary disorders	7	1.00287
Nervous system disorders	4	0.573066
Psychiatric disorders	2	0.286533
Eye disorders	1	0.143266
Immune and associated conditions NEC	1	0.143266
Infections and infestations	1	0.143266
Ear and labyrinth disorders	1	0.143266
	698	100

## Sheet: Total PT
SOCs	PTs	Number	Percentage (%)
Blood and lymphatic system disorders	Myelosuppression	115	16.4756
Investigations	White blood cell count decreased	79	11.3181
Investigations	Neutrophil count decreased	42	6.01719
Skin and subcutaneous tissue disorders	Rash	34	4.87106
Skin and subcutaneous tissue disorders	Pruritus	34	4.87106
Investigations	Platelet count decreased	27	3.86819
Hepatobiliary disorders	Drug-induced liver injury	20	2.86533
Metabolism and nutrition disorders	Hypothyroidism	19	2.72206
General disorders and administration site conditions	Pyrexia	18	2.5788
Hepatobiliary disorders	Hepatic function abnormal	18	2.5788
Gastrointestinal disorders	Vomiting	12	1.7192
Gastrointestinal disorders	Nausea	12	1.7192
Blood and lymphatic system disorders	Anaemia	11	1.57593
Cardiac disorders	Chest discomfort	11	1.57593
Immune system disorders	Autoimmune lung disease	10	1.43266
Investigations	Haemoglobin decreased	9	1.2894
Investigations	Neutrophils reduced	9	1.2894
Investigations	Transaminases increased	9	1.2894
Musculoskeletal and connective tissue disorders	Chills	7	1.00287
Respiratory, thoracic and mediastinal disorders	Tachypnoea	7	1.00287
Gastrointestinal disorders	Abdominal pain	6	0.859599
Endocrine disorders	Thyroid disorder	6	0.859599
Cardiac disorders	Myocarditis	6	0.859599
Immune system disorders	Drug eruption	6	0.859599
Skin and subcutaneous tissue disorders	Erythema	5	0.716332
Skin and subcutaneous tissue disorders	Blister	5	0.716332
General disorders and administration site conditions	Asthenia	5	0.716332
Metabolism and nutrition disorders	Decreased appetite	5	0.716332
Hepatobiliary disorders	Liver injury	4	0.573066
Renal and urinary disorders	Renal impairment	4	0.573066
General disorders and administration site conditions	Hyperpyrexia	4	0.573066
Gastrointestinal disorders	Diarrhoea	4	0.573066
Respiratory, thoracic and mediastinal disorders	Cough	4	0.573066
Gastrointestinal disorders	Abdominal distension	3	0.429799
Skin and subcutaneous tissue disorders	Dermatitis allergic	3	0.429799
Immune system disorders	Hypersensitivity	3	0.429799
Musculoskeletal and connective tissue disorders	Back pain	3	0.429799
Metabolism and nutrition disorders	Hyperthyroidism	3	0.429799
Vascular disorders	Anaphylactic shock	3	0.429799
Hepatobiliary disorders	Hepatitis	3	0.429799
Cardiac disorders	Palpitations	3	0.429799
Skin and subcutaneous tissue disorders	Rash pruritic	3	0.429799
General disorders and administration site conditions	Flushing	3	0.429799
General disorders and administration site conditions	Pain	3	0.429799
Investigations	Thyroxine decreased	3	0.429799
Renal and urinary disorders	Renal failure	3	0.429799
Investigations	Tri-iodothyronine decreased	2	0.286533
Investigations	Hepatic enzyme increased	2	0.286533
Cardiac disorders	Dizziness	2	0.286533
Respiratory, thoracic and mediastinal disorders	Dyspnoea	2	0.286533
Immune system disorders	Toxic epidermal necrolysis	2	0.286533
Skin and subcutaneous tissue disorders	Skin exfoliation	2	0.286533
Investigations	Aspartate aminotransferase increased	2	0.286533
Gastrointestinal disorders	Pancreatitis	2	0.286533
General disorders and administration site conditions	Temperature intolerance	2	0.286533
Skin and subcutaneous tissue disorders	Papule	2	0.286533
Endocrine disorders	Adrenal insufficiency	2	0.286533
Skin and subcutaneous tissue disorders	Rash maculo-papular	2	0.286533
Skin and subcutaneous tissue disorders	Hyperhidrosis	2	0.286533
Investigations	Blood bilirubin increased	2	0.286533
Skin and subcutaneous tissue disorders	Hypoaesthesia	2	0.286533
Blood and lymphatic system disorders	Neutropenia	2	0.286533
Psychiatric disorders	Delirium	1	0.143266
Endocrine disorders	Diabetes mellitus	1	0.143266
General disorders and administration site conditions	Swelling	1	0.143266
Gastrointestinal disorders	Mouth ulceration	1	0.143266
Gastrointestinal disorders	Dysphagia	1	0.143266
Blood and lymphatic system disorders	Agranulocytosis	1	0.143266
Investigations	Oxygen saturation decreased	1	0.143266
Psychiatric disorders	Restlessness	1	0.143266
Nervous system disorders	Seizure	1	0.143266
Eye disorders	Blepharochalasis	1	0.143266
Immune system disorders	Dermatitis exfoliative	1	0.143266
Investigations	Platelet count increased	1	0.143266
Immune and associated conditions NEC	Reactive capillary endothelial proliferation	1	0.143266
Endocrine disorders	Hyperglycemia	1	0.143266
Immune system disorders	Lip swelling	1	0.143266
Immune system disorders	Urticaria	1	0.143266
Immune system disorders	Face oedema	1	0.143266
Vascular disorders	Peripheral arterial occlusive disease	1	0.143266
Endocrine disorders	Thyroiditis	1	0.143266
Endocrine disorders	Diabetic ketoacidosis	1	0.143266
Skin and subcutaneous tissue disorders	Alopecia	1	0.143266
Skin and subcutaneous tissue disorders	Epidermolysis bullosa	1	0.143266
Skin and subcutaneous tissue disorders	Skin warm	1	0.143266
Skin and subcutaneous tissue disorders	Skin hypopigmentation	1	0.143266
Skin and subcutaneous tissue disorders	Dermatomyositis	1	0.143266
Skin and subcutaneous tissue disorders	Dermatitis	1	0.143266
Skin and subcutaneous tissue disorders	Palmar-plantar erythrodysaesthesia syndrome	1	0.143266
Skin and subcutaneous tissue disorders	Dermatitis bullous	1	0.143266
Vascular disorders	Thrombosis	1	0.143266
Cardiac disorders	Chest pain	1	0.143266
Vascular disorders	Peripheral coldness	1	0.143266
Vascular disorders	Hypotension	1	0.143266
Musculoskeletal and connective tissue disorders	Muscle twitching	1	0.143266
Immune system disorders	Myasthenia gravis-like syndrome	1	0.143266
Respiratory, thoracic and mediastinal disorders	Hypersensitivity pneumonitis	1	0.143266
Respiratory, thoracic and mediastinal disorders	Pneumonia	1	0.143266
Respiratory, thoracic and mediastinal disorders	Nasal obstruction	1	0.143266
Metabolism and nutrition disorders	Electrolyte imbalance	1	0.143266
Musculoskeletal and connective tissue disorders	Myositis	1	0.143266
Metabolism and nutrition disorders	Respiratory failure	1	0.143266
Investigations	Muscle enzyme	1	0.143266
Ear and labyrinth disorders	Vertigo	1	0.143266
Nervous system disorders	Nervous system disorders	1	0.143266
Hepatobiliary disorders	Hepatocellular injury	1	0.143266
Nervous system disorders	Muscular weakness	1	0.143266
Hepatobiliary disorders	Jaundice	1	0.143266
Infections and infestations	Sepsis	1	0.143266
Investigations	Alanine aminotransferase increased	1	0.143266
Investigations	Blood creatine phosphokinase increased	1	0.143266
Investigations	Myocardial necrosis marker increased	1	0.143266
Nervous system disorders	Diplopia	1	0.143266
Skin and subcutaneous tissue disorders	Skin necrosis	1	0.143266
Respiratory, thoracic and mediastinal disorders	Productive cough	1	0.143266
Respiratory, thoracic and mediastinal disorders	Sputum increased	1	0.143266
Gastrointestinal disorders	Gastritis	1	0.143266
Cardiac disorders	Cardiomyopathy	1	0.143266
Cardiac disorders	Arrhythmia	1	0.143266
Cardiac disorders	Cardiotoxicity	1	0.143266
Vascular disorders	Epistaxis	1	0.143266
Gastrointestinal disorders	Lip erosion	1	0.143266
Total		698	100

## Sheet: Serious SOC
SOCs	Number	Percentage (%)
Blood and lymphatic system disorders	107	15.3295
Investigations	104	14.8997
Hepatobiliary disorders	29	4.15473
Skin and subcutaneous tissue disorders	22	3.15186
Immune system disorders	19	2.72206
Gastrointestinal disorders	15	2.149
General disorders and administration site conditions	13	1.86246
Cardiac disorders	10	1.43266
Metabolism and nutrition disorders	9	1.2894
Respiratory, thoracic and mediastinal disorders	9	1.2894
Vascular disorders	5	0.716332
Endocrine disorders	4	0.573066
Musculoskeletal and connective tissue disorders	3	0.429799
Renal and urinary disorders	2	0.286533
Psychiatric disorders	2	0.286533
Nervous system disorders	1	0.143266
Infections and infestations	1	0.143266
Total	355	50.8596

## Sheet: Non serious SOC
SOCs	Number	Percentage (%)
Investigations	88	12.6074
Skin and subcutaneous tissue disorders	81	11.6046
Gastrointestinal disorders	28	4.01146
General disorders and administration site conditions	23	3.29513
Blood and lymphatic system disorders	22	3.15186
Metabolism and nutrition disorders	20	2.86533
Hepatobiliary disorders	18	2.5788
Cardiac disorders	16	2.29226
Respiratory, thoracic and mediastinal disorders	9	1.2894
Musculoskeletal and connective tissue disorders	9	1.2894
Endocrine disorders	8	1.14613
Immune system disorders	7	1.00287
Renal and urinary disorders	5	0.716332
Vascular disorders	3	0.429799
Nervous system disorders	3	0.429799
Eye disorders	1	0.143266
Immune and associated conditions NEC	1	0.143266
Ear and labyrinth disorders	1	0.143266
Total	343	49.1404

## Sheet: Serious PT
SOCs	PTs	Number	Percentage (%)
Blood and lymphatic system disorders	Myelosuppression	103	14.7564
Investigations	White blood cell count decreased	41	5.87393
	Neutrophil count decreased	19	2.72206
	Platelet count decreased	17	2.43553
Hepatobiliary disorders	Hepatic function abnormal	12	1.7192
	Drug-induced liver injury	11	1.57593
Skin and subcutaneous tissue disorders	Rash	7	1.00287
Immune system disorders	Autoimmune lung disease	7	1.00287
Investigations	Neutrophils reduced	7	1.00287
General disorders and administration site conditions	Pyrexia	6	0.859599
Investigations	Transaminases increased	6	0.859599
Cardiac disorders	Myocarditis	5	0.716332
Immune system disorders	Drug eruption	5	0.716332
Investigations	Haemoglobin decreased	5	0.716332
Gastrointestinal disorders	Abdominal pain	4	0.573066
General disorders and administration site conditions	Hyperpyrexia	4	0.573066
Metabolism and nutrition disorders	Hypothyroidism	4	0.573066
Skin and subcutaneous tissue disorders	Pruritus	3	0.429799
	Blister	3	0.429799
Blood and lymphatic system disorders	Anaemia	3	0.429799
Respiratory, thoracic and mediastinal disorders	Tachypnoea	3	0.429799
Gastrointestinal disorders	Abdominal distension	3	0.429799
Immune system disorders	Hypersensitivity	3	0.429799
Vascular disorders	Anaphylactic shock	3	0.429799
Hepatobiliary disorders	Hepatitis	3	0.429799
	Liver injury	2	0.286533
Gastrointestinal disorders	Diarrhoea	2	0.286533
Renal and urinary disorders	Renal impairment	2	0.286533
Cardiac disorders	Chest discomfort	2	0.286533
Metabolism and nutrition disorders	Decreased appetite	2	0.286533
Investigations	Blood bilirubin increased	2	0.286533
Gastrointestinal disorders	Pancreatitis	2	0.286533
Respiratory, thoracic and mediastinal disorders	Cough	2	0.286533
Immune system disorders	Toxic epidermal necrolysis	2	0.286533
General disorders and administration site conditions	Asthenia	2	0.286533
Investigations	Hepatic enzyme increased	2	0.286533
Skin and subcutaneous tissue disorders	Dermatitis bullous	1	0.143266
Investigations	Platelet count increased	1	0.143266
Vascular disorders	Hypotension	1	0.143266
Vascular disorders	Epistaxis	1	0.143266
Cardiac disorders	Cardiotoxicity	1	0.143266
Cardiac disorders	Arrhythmia	1	0.143266
Cardiac disorders	Dizziness	1	0.143266
Gastrointestinal disorders	Gastritis	1	0.143266
Gastrointestinal disorders	Dysphagia	1	0.143266
Gastrointestinal disorders	Mouth ulceration	1	0.143266
General disorders and administration site conditions	Flushing	1	0.143266
Skin and subcutaneous tissue disorders	Skin exfoliation	1	0.143266
Skin and subcutaneous tissue disorders	Dermatomyositis	1	0.143266
Musculoskeletal and connective tissue disorders	Back pain	1	0.143266
Skin and subcutaneous tissue disorders	Skin necrosis	1	0.143266
Skin and subcutaneous tissue disorders	Dermatitis allergic	1	0.143266
Skin and subcutaneous tissue disorders	Hyperhidrosis	1	0.143266
Skin and subcutaneous tissue disorders	Epidermolysis bullosa	1	0.143266
Skin and subcutaneous tissue disorders	Rash maculo-papular	1	0.143266
Endocrine disorders	Diabetic ketoacidosis	1	0.143266
Endocrine disorders	Diabetes mellitus	1	0.143266
Endocrine disorders	Thyroiditis	1	0.143266
Investigations	Oxygen saturation decreased	1	0.143266
Immune system disorders	Dermatitis exfoliative	1	0.143266
Nervous system disorders	Seizure	1	0.143266
Metabolism and nutrition disorders	Respiratory failure	1	0.143266
Respiratory, thoracic and mediastinal disorders	Nasal obstruction	1	0.143266
Metabolism and nutrition disorders	Electrolyte imbalance	1	0.143266
Respiratory, thoracic and mediastinal disorders	Productive cough	1	0.143266
Infections and infestations	Sepsis	1	0.143266
Respiratory, thoracic and mediastinal disorders	Dyspnoea	1	0.143266
Respiratory, thoracic and mediastinal disorders	Hypersensitivity pneumonitis	1	0.143266
Musculoskeletal and connective tissue disorders	Chills	1	0.143266
Musculoskeletal and connective tissue disorders	Myositis	1	0.143266
Investigations	Muscle enzyme	1	0.143266
Metabolism and nutrition disorders	Hyperthyroidism	1	0.143266
Psychiatric disorders	Restlessness	1	0.143266
Hepatobiliary disorders	Jaundice	1	0.143266
Investigations	Blood creatine phosphokinase increased	1	0.143266
Investigations	Myocardial necrosis marker increased	1	0.143266
Blood and lymphatic system disorders	Neutropenia	1	0.143266
Skin and subcutaneous tissue disorders	Erythema	1	0.143266
Immune system disorders	Lip swelling	1	0.143266
Endocrine disorders	Hyperglycemia	1	0.143266
Blood and lymphatic system disorders	Agranulocytosis	1	0.143266
Psychiatric disorders	Delirium	1	0.143266
Gastrointestinal disorders	Lip erosion	1	0.143266
Total		356	51.0029

## Sheet: Non serious PT
SOCs	PTs	Number	Percentage (%)
Investigations	White blood cell count decreased	38	5.44413
Skin and subcutaneous tissue disorders	Pruritus	31	4.44126
Skin and subcutaneous tissue disorders	Rash	27	3.86819
Investigations	Neutrophil count decreased	23	3.29513
Metabolism and nutrition disorders	Hypothyroidism	15	2.149
General disorders and administration site conditions	Pyrexia	12	1.7192
Blood and lymphatic system disorders	Myelosuppression	12	1.7192
Gastrointestinal disorders	Nausea	12	1.7192
Gastrointestinal disorders	Vomiting	12	1.7192
Investigations	Platelet count decreased	10	1.43266
Cardiac disorders	Chest discomfort	9	1.2894
Hepatobiliary disorders	Drug-induced liver injury	9	1.2894
Blood and lymphatic system disorders	Anaemia	8	1.14613
Hepatobiliary disorders	Hepatic function abnormal	6	0.859599
Endocrine disorders	Thyroid disorder	6	0.859599
Musculoskeletal and connective tissue disorders	Chills	6	0.859599
Skin and subcutaneous tissue disorders	Erythema	4	0.573066
Respiratory, thoracic and mediastinal disorders	Tachypnoea	4	0.573066
Investigations	Haemoglobin decreased	4	0.573066
Cardiac disorders	Palpitations	3	0.429799
Investigations	Transaminases increased	3	0.429799
Skin and subcutaneous tissue disorders	Rash pruritic	3	0.429799
Immune system disorders	Autoimmune lung disease	3	0.429799
Investigations	Thyroxine decreased	3	0.429799
General disorders and administration site conditions	Asthenia	3	0.429799
Renal and urinary disorders	Renal failure	3	0.429799
Metabolism and nutrition disorders	Decreased appetite	3	0.429799
General disorders and administration site conditions	Pain	3	0.429799
General disorders and administration site conditions	Flushing	2	0.286533
Gastrointestinal disorders	Abdominal pain	2	0.286533
Renal and urinary disorders	Renal impairment	2	0.286533
Skin and subcutaneous tissue disorders	Hypoaesthesia	2	0.286533
Skin and subcutaneous tissue disorders	Papule	2	0.286533
Skin and subcutaneous tissue disorders	Blister	2	0.286533
Investigations	Aspartate aminotransferase increased	2	0.286533
Gastrointestinal disorders	Diarrhoea	2	0.286533
General disorders and administration site conditions	Temperature intolerance	2	0.286533
Hepatobiliary disorders	Liver injury	2	0.286533
Skin and subcutaneous tissue disorders	Dermatitis allergic	2	0.286533
Endocrine disorders	Adrenal insufficiency	2	0.286533
Metabolism and nutrition disorders	Hyperthyroidism	2	0.286533
Musculoskeletal and connective tissue disorders	Back pain	2	0.286533
Investigations	Neutrophils reduced	2	0.286533
Investigations	Tri-iodothyronine decreased	2	0.286533
Respiratory, thoracic and mediastinal disorders	Cough	2	0.286533
Skin and subcutaneous tissue disorders	Dermatitis	1	0.143266
Cardiac disorders	Cardiomyopathy	1	0.143266
Cardiac disorders	Dizziness	1	0.143266
General disorders and administration site conditions	Swelling	1	0.143266
Skin and subcutaneous tissue disorders	Skin exfoliation	1	0.143266
Skin and subcutaneous tissue disorders	Alopecia	1	0.143266
Skin and subcutaneous tissue disorders	Palmar-plantar erythrodysaesthesia syndrome	1	0.143266
Skin and subcutaneous tissue disorders	Hyperhidrosis	1	0.143266
Skin and subcutaneous tissue disorders	Skin hypopigmentation	1	0.143266
Skin and subcutaneous tissue disorders	Skin warm	1	0.143266
Cardiac disorders	Chest pain	1	0.143266
Skin and subcutaneous tissue disorders	Rash maculo-papular	1	0.143266
Immune system disorders	Face oedema	1	0.143266
Immune system disorders	Urticaria	1	0.143266
Immune and associated conditions NEC	Reactive capillary endothelial proliferation	1	0.143266
Cardiac disorders	Myocarditis	1	0.143266
Eye disorders	Blepharochalasis	1	0.143266
Vascular disorders	Peripheral coldness	1	0.143266
Vascular disorders	Peripheral arterial occlusive disease	1	0.143266
Vascular disorders	Thrombosis	1	0.143266
Immune system disorders	Drug eruption	1	0.143266
Respiratory, thoracic and mediastinal disorders	Sputum increased	1	0.143266
Respiratory, thoracic and mediastinal disorders	Dyspnoea	1	0.143266
Blood and lymphatic system disorders	Neutropenia	1	0.143266
Nervous system disorders	Diplopia	1	0.143266
Hepatobiliary disorders	Hepatocellular injury	1	0.143266
Ear and labyrinth disorders	Vertigo	1	0.143266
Nervous system disorders	Muscular weakness	1	0.143266
Nervous system disorders	Nervous system disorders	1	0.143266
Investigations	Alanine aminotransferase increased	1	0.143266
Respiratory, thoracic and mediastinal disorders	Pneumonia	1	0.143266
Musculoskeletal and connective tissue disorders	Muscle twitching	1	0.143266
Immune system disorders	Myasthenia gravis-like syndrome	1	0.143266
Total		342	48.9971
