# Supplementary material for: Analysis of adverse drug reactions in 507 cases of Tislelizumab: A real-world retrospective study based on data from Guangxi, China
Source: PLoS One. 2025 Aug 14;20(8):e0329464. doi: 10.1371/journal.pone.0329464 (PMC12352749; doi:10.1371/journal.pone.0329464)
Supplement: S1 File — S1 Table. The minimal data set of Fig 1. S2 Table. The minimal data set of Fig 2. S3 Table. The minimal data set of Fig 3. S4 Table. The SOCs and PTs for ADRs. S5 Table. Temporal distribution for non-serious ADRs by SOCs. S6 Table. Profiles of blood and lymphatic system disorders (BLSDs). S7 Table. The characteristics of patients in ADR reports for blood and bymphatic system disorders (BLSDs). S8 Table. The univariate logistic regression results for blood and lymphatic system disorders (BLSDs). S9 Table. The multivariate logistic regression results for blood and lymphatic system disorders using forward selection in stepwise regression analysis. S10 Table. Distribution of serious and non-serious adverse reactions in specific combination regimens of tislelizumab. S11 Table. The profiles of major SOCs. S12 Table. Tislelizumab combination program statistical data sheet. S13 Table. Summaries of official documents for PD-1 inhibitors. S14 Table. The raw data of Table 3–5 and S7-S9. (ZIP) [file pone.0329464.s001.zip › Supporting Infomation files/S5 Table Temporal Distribution for non-serious ADRs by SOCs.xlsx]

## Sheet: Sheet1
S5 Table Temporal Distribution for non-serious ADRs by SOCs
SOCs	0-5Day	6-10Day	11-20Day	21-30Day	>30Day	Total	Percentage (%)
Investigations	8	41	16	12	11	88	12.6074
Skin and subcutaneous tissue disorders	49	5	9	9	9	81	11.6046
Gastrointestinal disorders	27	0	0	1	0	28	4.01146
General disorders and administration site conditions	20	0	3	0	0	23	3.29513
Blood and lymphatic system disorders	2	14	4	1	0	21	3.0086
Metabolism and nutrition disorders	5	3	0	0	12	20	2.86533
Hepatobiliary disorders	8	3	2	3	2	18	2.5788
Cardiac disorders	14	0	0	0	2	16	2.29226
Musculoskeletal and connective tissue disorders	9	0	0	0	0	9	1.2894
Respiratory, thoracic and mediastinal disorders	4	0	0	0	5	9	1.2894
Endocrine disorders	1	4	0	0	3	8	1.14613
Immune system disorders	3	0	0	1	3	7	1.00287
Renal and urinary disorders	0	3	1	1	0	5	0.716332
Nervous system disorders	0	0	0	2	1	3	0.429799
Vascular disorders	3	0	0	0	0	3	0.429799
Ear and labyrinth disorders	0	0	0	1	0	1	0.143266
Eye disorders	0	0	0	1	0	1	0.143266
Immune and associated conditions NEC	1	0	0	0	0	1	0.143266
Total	154	73	35	32	48	342	48.9971
