# Supplementary material for: Analysis of adverse drug reactions in 507 cases of Tislelizumab: A real-world retrospective study based on data from Guangxi, China
Source: PLoS One. 2025 Aug 14;20(8):e0329464. doi: 10.1371/journal.pone.0329464 (PMC12352749; doi:10.1371/journal.pone.0329464)
Supplement: S1 File — S1 Table. The minimal data set of Fig 1. S2 Table. The minimal data set of Fig 2. S3 Table. The minimal data set of Fig 3. S4 Table. The SOCs and PTs for ADRs. S5 Table. Temporal distribution for non-serious ADRs by SOCs. S6 Table. Profiles of blood and lymphatic system disorders (BLSDs). S7 Table. The characteristics of patients in ADR reports for blood and bymphatic system disorders (BLSDs). S8 Table. The univariate logistic regression results for blood and lymphatic system disorders (BLSDs). S9 Table. The multivariate logistic regression results for blood and lymphatic system disorders using forward selection in stepwise regression analysis. S10 Table. Distribution of serious and non-serious adverse reactions in specific combination regimens of tislelizumab. S11 Table. The profiles of major SOCs. S12 Table. Tislelizumab combination program statistical data sheet. S13 Table. Summaries of official documents for PD-1 inhibitors. S14 Table. The raw data of Table 3–5 and S7-S9. (ZIP) [file pone.0329464.s001.zip › Supporting Infomation files/S6 Table Profiles of Blood and lymphatic system disorders (BLSDs).xlsx]

## Sheet:  S6 Table
S6 Table Profiles of blood and lymphatic system disorders (BLSDs)
Drug Regimen(Number )	Total number of BLSDs (n)	Proportionsof BLSDs (%)	Number of 3 grade and higher BLSDs (n)	Proportions of 3 grade and higher BLSDs (%)	Number of myelosuppression (n)	Proportions of myelosuppression(%)	Number of 3 grade and higher myelosuppression (n)	Proportions of 3 grade and higher myelosuppression (%)	Number of white blood cell (n)	Proportions of white blood cell (%)	Number of 3 grade and higher white blood cell (n)	Proportions of 3 grade and higher white blood cell(%)	Number of neutrophil (n)	Proportions of neutrophil (%)	Number of 3 grade and higher neutrophil (n)	Proportions of 3 grade and higher neutrophil (%)
Tislelizumab with Chemotherapy-Incorporating(271)	84	30.9963	75	27.6753	79	29.1513	74	27.3063	164	60.5166	125	46.1255	111	40.9594	51	18.8192
Tislelizumab Monotherapy(390)	34	8.71795	24	6.15385	20	5.12821	7	1.79487	76	19.4872	29	7.4359	67	17.1795	20	5.12821
Tislelizumab with others(37）	11	29.7297	8	21.6216	9	24.3243	1	2.7027	16	43.2432	11	29.7297	13	35.1351	8	21.6216

## Sheet: The raw data of S6 Table
The raw data of S6 Table
PT	SOC	Grade	White blood cell	Neutrophil	Haemoglobin (g/L)	Platelet （10^9/L）	Drug Regimen
Neutropenia	Blood and lymphatic system disorders	4	2.9	0.4	118	236	Tislelizumab with Chemotherapy-Incorporating
Anaemia	Blood and lymphatic system disorders	3	NA	NA	NA	NA	Tislelizumab Monotherapy
Anaemia	Blood and lymphatic system disorders	3	NA	NA	65	NA	Tislelizumab Monotherapy
Anaemia	Blood and lymphatic system disorders	3	NA	NA	57	NA	Tislelizumab Monotherapy
Agranulocytosis	Blood and lymphatic system disorders	4	0.26	NA	68	NA	Tislelizumab Monotherapy
Myelosuppression	Blood and lymphatic system disorders	3	1.45	0.82	71	63	Tislelizumab Monotherapy
Myelosuppression	Blood and lymphatic system disorders	3	2.02	1.43	NA	41	Tislelizumab Monotherapy
Myelosuppression	Blood and lymphatic system disorders	3	1.13	0.6	NA	NA	Tislelizumab Monotherapy
Myelosuppression	Blood and lymphatic system disorders	4	1.7	0.44	NA	NA	Tislelizumab Monotherapy
Myelosuppression	Blood and lymphatic system disorders	4	1.58	0.31	124	193	Tislelizumab Monotherapy
Myelosuppression	Blood and lymphatic system disorders	3	1.93	0.85	83	120	Tislelizumab Monotherapy
Myelosuppression	Blood and lymphatic system disorders	3	1.85	0.86	94	NA	Tislelizumab Monotherapy
Myelosuppression	Blood and lymphatic system disorders	4	0.89	0.15	127	136	Tislelizumab Monotherapy
Myelosuppression	Blood and lymphatic system disorders	3	1.98	0.71	111	70	Tislelizumab Monotherapy
Myelosuppression	Blood and lymphatic system disorders	4	0.26	NA	68	NA	Tislelizumab Monotherapy
Myelosuppression	Blood and lymphatic system disorders	3	1.41	0.7	NA	NA	Tislelizumab Monotherapy
Myelosuppression	Blood and lymphatic system disorders	3	1.37	0.98	78	57	Tislelizumab Monotherapy
Myelosuppression	Blood and lymphatic system disorders	4	2	0.35	NA	NA	Tislelizumab Monotherapy
Myelosuppression	Blood and lymphatic system disorders	3	1.56	0.62	NA	NA	Tislelizumab Monotherapy
Myelosuppression	Blood and lymphatic system disorders	3	1.56	0.75	NA	NA	Tislelizumab Monotherapy
Myelosuppression	Blood and lymphatic system disorders	3	1.99	1.07	122	89	Tislelizumab Monotherapy
Myelosuppression	Blood and lymphatic system disorders	3	1.79	1.14	NA	NA	Tislelizumab Monotherapy
Myelosuppression	Blood and lymphatic system disorders	3	2.03	0.96	NA	NA	Tislelizumab Monotherapy
Myelosuppression	Blood and lymphatic system disorders	3	NA	NA	NA	26	Tislelizumab Monotherapy
Myelosuppression	Blood and lymphatic system disorders	3	1.52	1.17	90	251	Tislelizumab Monotherapy
Myelosuppression	Blood and lymphatic system disorders	4	2.43	0.38	NA	NA	Tislelizumab with Chemotherapy-Incorporating
Myelosuppression	Blood and lymphatic system disorders	4	0.54	0.2	NA	NA	Tislelizumab with Chemotherapy-Incorporating
Myelosuppression	Blood and lymphatic system disorders	4	0.09	0.27	NA	NA	Tislelizumab with Chemotherapy-Incorporating
Myelosuppression	Blood and lymphatic system disorders	3	2.42	0.94	NA	NA	Tislelizumab with Chemotherapy-Incorporating
Myelosuppression	Blood and lymphatic system disorders	3	1.73	1.11	120	64	Tislelizumab with others
Myelosuppression	Blood and lymphatic system disorders	3	1.38	0.85	80	282	Tislelizumab with Chemotherapy-Incorporating
Myelosuppression	Blood and lymphatic system disorders	4	1.7	0.23	114	221	Tislelizumab with Chemotherapy-Incorporating
Myelosuppression	Blood and lymphatic system disorders	3	1.11	NA	114	61	Tislelizumab with Chemotherapy-Incorporating
Myelosuppression	Blood and lymphatic system disorders	3	1.65	NA	NA	NA	Tislelizumab with Chemotherapy-Incorporating
Myelosuppression	Blood and lymphatic system disorders	4	1.39	0.08	NA	NA	Tislelizumab with Chemotherapy-Incorporating
Myelosuppression	Blood and lymphatic system disorders	3	1.2	0.62	NA	NA	Tislelizumab with others
Myelosuppression	Blood and lymphatic system disorders	3	2.31	0.97	NA	NA	Tislelizumab with Chemotherapy-Incorporating
Myelosuppression	Blood and lymphatic system disorders	3	1.59	0.92	70	53	Tislelizumab with Chemotherapy-Incorporating
Myelosuppression	Blood and lymphatic system disorders	4	1.26	0.49	131	201	Tislelizumab with Chemotherapy-Incorporating
Myelosuppression	Blood and lymphatic system disorders	3	1.59	0.89	106	111	Tislelizumab with Chemotherapy-Incorporating
Myelosuppression	Blood and lymphatic system disorders	3	1.95	0.66	96	273	Tislelizumab with Chemotherapy-Incorporating
Myelosuppression	Blood and lymphatic system disorders	3	1.88	1.02	93	276	Tislelizumab with Chemotherapy-Incorporating
Myelosuppression	Blood and lymphatic system disorders	3	1.99	NA	NA	NA	Tislelizumab with Chemotherapy-Incorporating
Myelosuppression	Blood and lymphatic system disorders	3	1.05	0.57	106	32	Tislelizumab with others
Myelosuppression	Blood and lymphatic system disorders	3	1.97	0.79	NA	64	Tislelizumab with Chemotherapy-Incorporating
Myelosuppression	Blood and lymphatic system disorders	4	0.93	0.39	NA	34	Tislelizumab with others
Myelosuppression	Blood and lymphatic system disorders	3	1.71	0.91	NA	NA	Tislelizumab with Chemotherapy-Incorporating
Myelosuppression	Blood and lymphatic system disorders	3	1.72	0.81	NA	NA	Tislelizumab with Chemotherapy-Incorporating
Myelosuppression	Blood and lymphatic system disorders	3	1.68	0.68	NA	NA	Tislelizumab with Chemotherapy-Incorporating
Myelosuppression	Blood and lymphatic system disorders	4	0.5	0	NA	NA	Tislelizumab with Chemotherapy-Incorporating
Myelosuppression	Blood and lymphatic system disorders	4	1.73	0.18	NA	NA	Tislelizumab with Chemotherapy-Incorporating
Myelosuppression	Blood and lymphatic system disorders	3	1.7	0.99	NA	NA	Tislelizumab with Chemotherapy-Incorporating
Myelosuppression	Blood and lymphatic system disorders	4	0.74	0.13	NA	NA	Tislelizumab with Chemotherapy-Incorporating
Myelosuppression	Blood and lymphatic system disorders	4	0.94	0.21	NA	NA	Tislelizumab with Chemotherapy-Incorporating
Myelosuppression	Blood and lymphatic system disorders	4	0.82	0.03	NA	NA	Tislelizumab with Chemotherapy-Incorporating
Myelosuppression	Blood and lymphatic system disorders	3	1.88	0.98	NA	NA	Tislelizumab with Chemotherapy-Incorporating
Myelosuppression	Blood and lymphatic system disorders	3	1.99	1.36	63	229	Tislelizumab with Chemotherapy-Incorporating
Myelosuppression	Blood and lymphatic system disorders	4	1.9	0.62	102	463	Tislelizumab with Chemotherapy-Incorporating
Myelosuppression	Blood and lymphatic system disorders	3	1.99	NA	69	NA	Tislelizumab with Chemotherapy-Incorporating
Myelosuppression	Blood and lymphatic system disorders	4	0.96	0.581	NA	NA	Tislelizumab with Chemotherapy-Incorporating
Myelosuppression	Blood and lymphatic system disorders	3	1.2	0.5	NA	NA	Tislelizumab with Chemotherapy-Incorporating
Myelosuppression	Blood and lymphatic system disorders	3	1.77	0.69	118	NA	Tislelizumab with Chemotherapy-Incorporating
Myelosuppression	Blood and lymphatic system disorders	4	0.52	NA	NA	6	Tislelizumab with Chemotherapy-Incorporating
Myelosuppression	Blood and lymphatic system disorders	3	1.69	1.22	121	127	Tislelizumab with Chemotherapy-Incorporating
Myelosuppression	Blood and lymphatic system disorders	3	1.86	NA	76	71	Tislelizumab with others
Myelosuppression	Blood and lymphatic system disorders	3	1.8	0.72	NA	NA	Tislelizumab with Chemotherapy-Incorporating
Myelosuppression	Blood and lymphatic system disorders	3	1.85	1.15	66	84	Tislelizumab with Chemotherapy-Incorporating
Myelosuppression	Blood and lymphatic system disorders	3	1.32	0.63	88	60	Tislelizumab with Chemotherapy-Incorporating
Myelosuppression	Blood and lymphatic system disorders	4	0.33	0.05	109	67	Tislelizumab with Chemotherapy-Incorporating
Myelosuppression	Blood and lymphatic system disorders	3	1.56	1.02	78	NA	Tislelizumab with others
Myelosuppression	Blood and lymphatic system disorders	3	1.7	0.62	118	NA	Tislelizumab with Chemotherapy-Incorporating
Myelosuppression	Blood and lymphatic system disorders	3	1.3	0.89	131	170	Tislelizumab with Chemotherapy-Incorporating
Myelosuppression	Blood and lymphatic system disorders	3	1.76	0.53	99	304	Tislelizumab with Chemotherapy-Incorporating
Myelosuppression	Blood and lymphatic system disorders	3	1.7	0.92	77	126	Tislelizumab with Chemotherapy-Incorporating
Myelosuppression	Blood and lymphatic system disorders	4	1.31	0.46	NA	NA	Tislelizumab with Chemotherapy-Incorporating
Myelosuppression	Blood and lymphatic system disorders	3	1.94	0.63	NA	NA	Tislelizumab with Chemotherapy-Incorporating
Myelosuppression	Blood and lymphatic system disorders	4	0.38	NA	NA	43	Tislelizumab with Chemotherapy-Incorporating
Myelosuppression	Blood and lymphatic system disorders	3	1.52	0.78	97	NA	Tislelizumab with Chemotherapy-Incorporating
Myelosuppression	Blood and lymphatic system disorders	3	2.1	0.85	83	153	Tislelizumab with Chemotherapy-Incorporating
Myelosuppression	Blood and lymphatic system disorders	4	1.42	0.41	127	NA	Tislelizumab with Chemotherapy-Incorporating
Myelosuppression	Blood and lymphatic system disorders	3	1.99	1.49	89	308	Tislelizumab with others
Myelosuppression	Blood and lymphatic system disorders	4	1	0.24	96	93	Tislelizumab with Chemotherapy-Incorporating
Myelosuppression	Blood and lymphatic system disorders	3	1.66	0.75	NA	NA	Tislelizumab with Chemotherapy-Incorporating
Myelosuppression	Blood and lymphatic system disorders	3	1.71	0.89	NA	NA	Tislelizumab with others
Myelosuppression	Blood and lymphatic system disorders	4	0.36	0.12	98	99	Tislelizumab with Chemotherapy-Incorporating
Myelosuppression	Blood and lymphatic system disorders	3	1.83	0.82	111	150	Tislelizumab with Chemotherapy-Incorporating
Myelosuppression	Blood and lymphatic system disorders	3	1.34	NA	NA	NA	Tislelizumab with Chemotherapy-Incorporating
Myelosuppression	Blood and lymphatic system disorders	3	1.89	1.3	102	NA	Tislelizumab with Chemotherapy-Incorporating
Myelosuppression	Blood and lymphatic system disorders	4	0.76	0.26	142	NA	Tislelizumab with Chemotherapy-Incorporating
Myelosuppression	Blood and lymphatic system disorders	4	0.37	NA	NA	NA	Tislelizumab with Chemotherapy-Incorporating
Myelosuppression	Blood and lymphatic system disorders	3	1.75	NA	73	NA	Tislelizumab with Chemotherapy-Incorporating
Myelosuppression	Blood and lymphatic system disorders	4	0.8	0.6	NA	72	Tislelizumab with Chemotherapy-Incorporating
Myelosuppression	Blood and lymphatic system disorders	4	1.29	0.39	NA	NA	Tislelizumab with Chemotherapy-Incorporating
Myelosuppression	Blood and lymphatic system disorders	4	0.55	NA	NA	NA	Tislelizumab with Chemotherapy-Incorporating
Myelosuppression	Blood and lymphatic system disorders	3	2.6	1.5	NA	65	Tislelizumab with Chemotherapy-Incorporating
Myelosuppression	Blood and lymphatic system disorders	3	1.96	0.91	76	103	Tislelizumab with Chemotherapy-Incorporating
Myelosuppression	Blood and lymphatic system disorders	4	1.05	0.12	NA	NA	Tislelizumab with Chemotherapy-Incorporating
Myelosuppression	Blood and lymphatic system disorders	3	1.31	NA	NA	NA	Tislelizumab with Chemotherapy-Incorporating
Myelosuppression	Blood and lymphatic system disorders	3	2.14	0.31	NA	NA	Tislelizumab with Chemotherapy-Incorporating
Myelosuppression	Blood and lymphatic system disorders	4	0.87	0.21	100	160	Tislelizumab with Chemotherapy-Incorporating
Myelosuppression	Blood and lymphatic system disorders	4	1.21	0.45	73	51	Tislelizumab with Chemotherapy-Incorporating
Myelosuppression	Blood and lymphatic system disorders	4	0.45	0.14	NA	NA	Tislelizumab with Chemotherapy-Incorporating
Myelosuppression	Blood and lymphatic system disorders	3	1.75	1.08	NA	166	Tislelizumab with Chemotherapy-Incorporating
Myelosuppression	Blood and lymphatic system disorders	4	1.46	0.38	64	NA	Tislelizumab with Chemotherapy-Incorporating
Myelosuppression	Blood and lymphatic system disorders	3	1.5	0.77	100	NA	Tislelizumab with Chemotherapy-Incorporating
Myelosuppression	Blood and lymphatic system disorders	4	0.43	0.07	NA	64	Tislelizumab with Chemotherapy-Incorporating
Myelosuppression	Blood and lymphatic system disorders	3	NA	NA	NA	35	Tislelizumab with Chemotherapy-Incorporating
Neutropenia	Blood and lymphatic system disorders	1	2.5	1.5	NA	NA	Tislelizumab with Chemotherapy-Incorporating
Anaemia	Blood and lymphatic system disorders	2	NA	NA	71	NA	Tislelizumab with Chemotherapy-Incorporating
Anaemia	Blood and lymphatic system disorders	2	NA	NA	98	NA	Tislelizumab with others
Anaemia	Blood and lymphatic system disorders	2	NA	NA	94	NA	Tislelizumab with Chemotherapy-Incorporating
Anaemia	Blood and lymphatic system disorders	1	NA	NA	116	NA	Tislelizumab with Chemotherapy-Incorporating
Anaemia	Blood and lymphatic system disorders	2	NA	NA	89	NA	Tislelizumab with others
Anaemia	Blood and lymphatic system disorders	2	NA	NA	99	NA	Tislelizumab Monotherapy
Anaemia	Blood and lymphatic system disorders	1	4.28	NA	128	NA	Tislelizumab Monotherapy
Anaemia	Blood and lymphatic system disorders	2	NA	NA	99	NA	Tislelizumab Monotherapy
Myelosuppression	Blood and lymphatic system disorders	2	2.81	NA	71	NA	Tislelizumab Monotherapy
Neutrophil count decreased	Investigations	3	1.58	0.7	NA	NA	Tislelizumab with Chemotherapy-Incorporating
Neutrophil count decreased	Investigations	4	1.76	0.44	NA	NA	Tislelizumab with Chemotherapy-Incorporating
Neutrophil count decreased	Investigations	2	3.36	1.33	98	NA	Tislelizumab with Chemotherapy-Incorporating
Neutrophil count decreased	Investigations	4	0.64	0.44	NA	NA	Tislelizumab with Chemotherapy-Incorporating
Neutrophil count decreased	Investigations	1	3.23	1.72	NA	NA	Tislelizumab with Chemotherapy-Incorporating
Neutrophil count decreased	Investigations	1	2.36	1.65	NA	NA	Tislelizumab with Chemotherapy-Incorporating
Neutrophil count decreased	Investigations	2	2.27	1.03	NA	NA	Tislelizumab with Chemotherapy-Incorporating
Neutrophil count decreased	Investigations	1	2.41	1.55	NA	NA	Tislelizumab Monotherapy
Neutrophil count decreased	Investigations	1	2.9	1.83	NA	NA	Tislelizumab Monotherapy
Neutrophil count decreased	Investigations	2	2.5	1.35	NA	NA	Tislelizumab Monotherapy
Neutrophil count decreased	Investigations	2	3.01	1.46	NA	NA	Tislelizumab Monotherapy
Neutrophil count decreased	Investigations	1	3.27	1.6	NA	NA	Tislelizumab Monotherapy
Neutrophil count decreased	Investigations	2	2.45	1.34	NA	NA	Tislelizumab Monotherapy
Neutrophil count decreased	Investigations	2	2.45	1.34	NA	NA	Tislelizumab Monotherapy
Neutrophil count decreased	Investigations	1	3	1.81	NA	NA	Tislelizumab Monotherapy
Neutrophil count decreased	Investigations	1	3.55	1.73	NA	NA	Tislelizumab Monotherapy
Neutrophil count decreased	Investigations	2	2.71	1.21	NA	NA	Tislelizumab Monotherapy
Neutrophil count decreased	Investigations	1	2.92	1.91	NA	NA	Tislelizumab Monotherapy
Neutrophil count decreased	Investigations	2	NA	1.35	2.63	NA	Tislelizumab Monotherapy
Neutrophil count decreased	Investigations	1	2.5	1.69	NA	NA	Tislelizumab Monotherapy
Neutrophil count decreased	Investigations	2	2.42	1.14	NA	NA	Tislelizumab Monotherapy
Neutrophil count decreased	Investigations	2	2.84	1.45	NA	NA	Tislelizumab Monotherapy
Neutrophil count decreased	Investigations	2	NA	1.32	NA	NA	Tislelizumab Monotherapy
Neutrophil count decreased	Investigations	2	NA	1.2	NA	NA	Tislelizumab Monotherapy
Neutrophil count decreased	Investigations	2	NA	1.3	NA	NA	Tislelizumab Monotherapy
Toxic epidermal necrolysis	Immune system disorders	4	NA	NA	NA	NA	Tislelizumab Monotherapy
Delirium	Psychiatric disorders	NA	NA	NA	NA	NA	Tislelizumab with Chemotherapy-Incorporating
Restlessness	Psychiatric disorders	NA	NA	NA	NA	NA	Tislelizumab with Chemotherapy-Incorporating
Seizure	Nervous system disorders	NA	NA	NA	NA	NA	Tislelizumab with Chemotherapy-Incorporating
Pancreatitis	Gastrointestinal disorders	NA	NA	NA	NA	NA	Tislelizumab Monotherapy
Pancreatitis	Gastrointestinal disorders	NA	NA	NA	NA	NA	Tislelizumab Monotherapy
Drug eruption	Immune system disorders	NA	NA	NA	NA	NA	Tislelizumab Monotherapy
Drug eruption	Immune system disorders	NA	NA	NA	NA	NA	Tislelizumab Monotherapy
Drug eruption	Immune system disorders	NA	NA	NA	NA	NA	Tislelizumab Monotherapy
Drug eruption	Immune system disorders	NA	NA	NA	NA	NA	Tislelizumab with Chemotherapy-Incorporating
Drug eruption	Immune system disorders	NA	NA	NA	NA	NA	Tislelizumab with Chemotherapy-Incorporating
Back pain	Musculoskeletal and connective tissue disorders	NA	NA	NA	NA	NA	Tislelizumab Monotherapy
Back pain	Musculoskeletal and connective tissue disorders	NA	NA	NA	NA	NA	Tislelizumab Monotherapy
Back pain	Musculoskeletal and connective tissue disorders	NA	NA	NA	NA	NA	Tislelizumab Monotherapy
Blepharochalasis	Eye disorders	NA	NA	NA	NA	NA	Tislelizumab Monotherapy
Oxygen saturation decreased	Investigations	NA	NA	NA	NA	NA	Tislelizumab Monotherapy
Platelet count increased	Investigations	NA	3.36	1.33	98	NA	Tislelizumab with Chemotherapy-Incorporating
Platelet count decreased	Investigations	2	NA	NA	NA	51	Tislelizumab Monotherapy
Platelet count decreased	Investigations	4	NA	NA	NA	20	Tislelizumab with others
Platelet count decreased	Investigations	3	NA	NA	NA	NA	Tislelizumab Monotherapy
Platelet count decreased	Investigations	3	NA	NA	NA	49	Tislelizumab Monotherapy
Platelet count decreased	Investigations	3	NA	NA	NA	45	Tislelizumab Monotherapy
Platelet count decreased	Investigations	3	NA	NA	NA	26	Tislelizumab Monotherapy
Platelet count decreased	Investigations	4	NA	NA	NA	17	Tislelizumab Monotherapy
Platelet count decreased	Investigations	3	NA	NA	NA	37	Tislelizumab Monotherapy
Platelet count decreased	Investigations	3	NA	NA	NA	26	Tislelizumab Monotherapy
Platelet count decreased	Investigations	3	4.45	1.91	NA	43	Tislelizumab Monotherapy
Platelet count decreased	Investigations	3	NA	NA	NA	42	Tislelizumab with Chemotherapy-Incorporating
Platelet count decreased	Investigations	3	NA	NA	NA	25	Tislelizumab with Chemotherapy-Incorporating
Platelet count decreased	Investigations	3	NA	NA	NA	29	Tislelizumab with Chemotherapy-Incorporating
Platelet count decreased	Investigations	1	1.9	NA	NA	79	Tislelizumab with Chemotherapy-Incorporating
Platelet count decreased	Investigations	2	NA	NA	NA	25	Tislelizumab with Chemotherapy-Incorporating
Platelet count decreased	Investigations	3	1.07	NA	70	47	Tislelizumab with Chemotherapy-Incorporating
Platelet count decreased	Investigations	3	NA	NA	NA	35	Tislelizumab with Chemotherapy-Incorporating
Platelet count decreased	Investigations	4	0.15	0.07	NA	2	Tislelizumab with Chemotherapy-Incorporating
Platelet count decreased	Investigations	4	NA	NA	NA	22	Tislelizumab with Chemotherapy-Incorporating
Platelet count decreased	Investigations	1	NA	NA	NA	98	Tislelizumab with Chemotherapy-Incorporating
Platelet count decreased	Investigations	1	NA	NA	NA	97	Tislelizumab with Chemotherapy-Incorporating
Platelet count decreased	Investigations	3	NA	NA	NA	42	Tislelizumab Monotherapy
Platelet count decreased	Investigations	1	NA	NA	NA	NA	Tislelizumab Monotherapy
Platelet count decreased	Investigations	2	NA	NA	NA	74	Tislelizumab Monotherapy
Platelet count decreased	Investigations	2	NA	NA	NA	55	Tislelizumab Monotherapy
Platelet count decreased	Investigations	2	NA	NA	NA	59	Tislelizumab Monotherapy
Platelet count decreased	Investigations	2	NA	NA	NA	74	Tislelizumab Monotherapy
Thrombosis	Vascular disorders	NA	NA	NA	NA	NA	Tislelizumab Monotherapy
Myelosuppression	Blood and lymphatic system disorders	2	2.18	NA	NA	NA	Tislelizumab with Chemotherapy-Incorporating
Myelosuppression	Blood and lymphatic system disorders	2	NA	NA	83	106	Tislelizumab with others
Myelosuppression	Blood and lymphatic system disorders	2	2.77	1.42	86	140	Tislelizumab with Chemotherapy-Incorporating
Myelosuppression	Blood and lymphatic system disorders	1	3.04	1.93	NA	98	Tislelizumab with Chemotherapy-Incorporating
Myelosuppression	Blood and lymphatic system disorders	2	2.3	NA	83	NA	Tislelizumab with Chemotherapy-Incorporating
Myelosuppression	Blood and lymphatic system disorders	2	2.49	1.74	NA	230	Tislelizumab with Chemotherapy-Incorporating
Myelosuppression	Blood and lymphatic system disorders	2	4.05	1.56	139	61	Tislelizumab Monotherapy
Myelosuppression	Blood and lymphatic system disorders	2	2.99	1.8	NA	61	Tislelizumab Monotherapy
Myelosuppression	Blood and lymphatic system disorders	2	3.08	1.47	NA	63	Tislelizumab Monotherapy
Myelosuppression	Blood and lymphatic system disorders	2	3.16	1.66	NA	67	Tislelizumab Monotherapy
Myelosuppression	Blood and lymphatic system disorders	2	2.37	1.43	105	NA	Tislelizumab Monotherapy
Myelosuppression	Blood and lymphatic system disorders	2	2.3	1.5	123	89	Tislelizumab Monotherapy
Peripheral arterial occlusive disease	Vascular disorders	NA	NA	NA	NA	NA	Tislelizumab Monotherapy
Peripheral coldness	Vascular disorders	NA	NA	NA	NA	NA	Tislelizumab Monotherapy
Anaphylactic shock	Vascular disorders	NA	NA	NA	NA	NA	Tislelizumab Monotherapy
Anaphylactic shock	Vascular disorders	NA	NA	NA	NA	NA	Tislelizumab Monotherapy
Anaphylactic shock	Vascular disorders	NA	NA	NA	NA	NA	Tislelizumab with Chemotherapy-Incorporating
Hypotension	Vascular disorders	NA	NA	NA	NA	NA	Tislelizumab with Chemotherapy-Incorporating
Epistaxis	Vascular disorders	NA	NA	NA	NA	26	Tislelizumab Monotherapy
Chest discomfort	Cardiac disorders	NA	NA	NA	NA	NA	Tislelizumab with others
Chest discomfort	Cardiac disorders	NA	NA	NA	NA	NA	Tislelizumab with Chemotherapy-Incorporating
Chest discomfort	Cardiac disorders	NA	NA	NA	NA	NA	Tislelizumab with Chemotherapy-Incorporating
Chest discomfort	Cardiac disorders	NA	NA	NA	NA	NA	Tislelizumab Monotherapy
Chest discomfort	Cardiac disorders	NA	NA	NA	NA	NA	Tislelizumab Monotherapy
Chest discomfort	Cardiac disorders	NA	NA	NA	NA	NA	Tislelizumab Monotherapy
Chest discomfort	Cardiac disorders	NA	NA	NA	NA	NA	Tislelizumab Monotherapy
Chest discomfort	Cardiac disorders	NA	NA	NA	NA	NA	Tislelizumab Monotherapy
Chest discomfort	Cardiac disorders	NA	NA	NA	NA	NA	Tislelizumab Monotherapy
Chest discomfort	Cardiac disorders	NA	NA	NA	NA	NA	Tislelizumab Monotherapy
Chest discomfort	Cardiac disorders	NA	NA	NA	NA	NA	Tislelizumab Monotherapy
Chest pain	Cardiac disorders	NA	NA	NA	NA	NA	Tislelizumab Monotherapy
Cardiotoxicity	Cardiac disorders	NA	NA	NA	NA	NA	Tislelizumab with others
Arrhythmia	Cardiac disorders	NA	NA	NA	NA	NA	Tislelizumab Monotherapy
Palpitations	Cardiac disorders	NA	NA	NA	NA	NA	Tislelizumab Monotherapy
Palpitations	Cardiac disorders	NA	NA	NA	NA	NA	Tislelizumab Monotherapy
Myocarditis	Cardiac disorders	4	NA	NA	NA	NA	Tislelizumab Monotherapy
Myocarditis	Cardiac disorders	3	NA	NA	NA	NA	Tislelizumab Monotherapy
Myocarditis	Cardiac disorders	2	NA	NA	NA	NA	Tislelizumab Monotherapy
Myocarditis	Cardiac disorders	3	NA	NA	NA	NA	Tislelizumab with Chemotherapy-Incorporating
Myocarditis	Cardiac disorders	3	NA	NA	NA	NA	Tislelizumab with Chemotherapy-Incorporating
Myocarditis	Cardiac disorders	2	NA	NA	NA	NA	Tislelizumab with Chemotherapy-Incorporating
Cardiomyopathy	Cardiac disorders	NA	NA	NA	NA	NA	Tislelizumab Monotherapy
Palpitations	Cardiac disorders	NA	NA	NA	NA	NA	Tislelizumab Monotherapy
Dizziness	Cardiac disorders	NA	NA	NA	NA	NA	Tislelizumab Monotherapy
Dizziness	Cardiac disorders	NA	NA	NA	NA	NA	Tislelizumab with Chemotherapy-Incorporating
Gastritis	Gastrointestinal disorders	NA	NA	NA	NA	NA	Tislelizumab Monotherapy
Dysphagia	Gastrointestinal disorders	NA	NA	NA	NA	NA	Tislelizumab Monotherapy
Vomiting	Gastrointestinal disorders	NA	NA	NA	NA	NA	Tislelizumab with Chemotherapy-Incorporating
Vomiting	Gastrointestinal disorders	NA	NA	NA	NA	NA	Tislelizumab with Chemotherapy-Incorporating
Vomiting	Gastrointestinal disorders	NA	NA	NA	NA	NA	Tislelizumab with others
Vomiting	Gastrointestinal disorders	NA	NA	NA	NA	NA	Tislelizumab with Chemotherapy-Incorporating
Vomiting	Gastrointestinal disorders	NA	NA	NA	NA	NA	Tislelizumab with Chemotherapy-Incorporating
Vomiting	Gastrointestinal disorders	NA	NA	NA	NA	NA	Tislelizumab with Chemotherapy-Incorporating
Vomiting	Gastrointestinal disorders	NA	NA	NA	NA	NA	Tislelizumab with Chemotherapy-Incorporating
Vomiting	Gastrointestinal disorders	NA	NA	NA	NA	NA	Tislelizumab with Chemotherapy-Incorporating
Vomiting	Gastrointestinal disorders	NA	NA	NA	NA	NA	Tislelizumab with Chemotherapy-Incorporating
Vomiting	Gastrointestinal disorders	NA	NA	NA	NA	NA	Tislelizumab with Chemotherapy-Incorporating
Vomiting	Gastrointestinal disorders	NA	NA	NA	NA	NA	Tislelizumab Monotherapy
Vomiting	Gastrointestinal disorders	NA	NA	NA	NA	NA	Tislelizumab Monotherapy
Mouth ulceration	Gastrointestinal disorders	NA	NA	NA	NA	NA	Tislelizumab Monotherapy
Abdominal distension	Gastrointestinal disorders	NA	NA	NA	NA	26	Tislelizumab Monotherapy
Abdominal distension	Gastrointestinal disorders	NA	NA	NA	NA	NA	Tislelizumab Monotherapy
Abdominal distension	Gastrointestinal disorders	NA	0.82	NA	NA	NA	Tislelizumab with others
Diarrhoea	Gastrointestinal disorders	NA	NA	NA	NA	NA	Tislelizumab Monotherapy
Diarrhoea	Gastrointestinal disorders	NA	NA	NA	NA	NA	Tislelizumab with Chemotherapy-Incorporating
Diarrhoea	Gastrointestinal disorders	NA	NA	NA	NA	NA	Tislelizumab with Chemotherapy-Incorporating
Diarrhoea	Gastrointestinal disorders	NA	NA	NA	NA	NA	Tislelizumab with Chemotherapy-Incorporating
Abdominal pain	Gastrointestinal disorders	NA	NA	NA	NA	26	Tislelizumab Monotherapy
Abdominal pain	Gastrointestinal disorders	NA	NA	NA	57	NA	Tislelizumab Monotherapy
Abdominal pain	Gastrointestinal disorders	NA	NA	NA	NA	NA	Tislelizumab Monotherapy
Abdominal pain	Gastrointestinal disorders	NA	NA	NA	NA	NA	Tislelizumab with Chemotherapy-Incorporating
Abdominal pain	Gastrointestinal disorders	NA	NA	NA	NA	NA	Tislelizumab with Chemotherapy-Incorporating
Abdominal pain	Gastrointestinal disorders	NA	NA	NA	NA	NA	Tislelizumab Monotherapy
Nausea	Gastrointestinal disorders	NA	NA	NA	NA	NA	Tislelizumab with others
Nausea	Gastrointestinal disorders	NA	NA	NA	NA	NA	Tislelizumab with Chemotherapy-Incorporating
Nausea	Gastrointestinal disorders	NA	NA	NA	NA	NA	Tislelizumab with Chemotherapy-Incorporating
Nausea	Gastrointestinal disorders	NA	NA	NA	NA	NA	Tislelizumab with Chemotherapy-Incorporating
Nausea	Gastrointestinal disorders	NA	NA	NA	NA	NA	Tislelizumab with Chemotherapy-Incorporating
Nausea	Gastrointestinal disorders	NA	NA	NA	NA	NA	Tislelizumab with Chemotherapy-Incorporating
Nausea	Gastrointestinal disorders	NA	NA	NA	NA	NA	Tislelizumab with Chemotherapy-Incorporating
Nausea	Gastrointestinal disorders	NA	NA	NA	NA	NA	Tislelizumab with Chemotherapy-Incorporating
Nausea	Gastrointestinal disorders	NA	NA	NA	NA	NA	Tislelizumab with Chemotherapy-Incorporating
Nausea	Gastrointestinal disorders	NA	NA	NA	NA	NA	Tislelizumab Monotherapy
Nausea	Gastrointestinal disorders	NA	NA	NA	NA	NA	Tislelizumab Monotherapy
Nausea	Gastrointestinal disorders	NA	NA	NA	NA	NA	Tislelizumab Monotherapy
Renal impairment	Renal and urinary disorders	NA	NA	NA	NA	NA	Tislelizumab Monotherapy
Renal impairment	Renal and urinary disorders	NA	NA	NA	NA	NA	Tislelizumab Monotherapy
Renal impairment	Renal and urinary disorders	NA	NA	NA	NA	NA	Tislelizumab Monotherapy
Renal impairment	Renal and urinary disorders	NA	NA	NA	NA	NA	Tislelizumab Monotherapy
Renal failure	Renal and urinary disorders	NA	NA	NA	NA	NA	Tislelizumab with Chemotherapy-Incorporating
Renal failure	Renal and urinary disorders	NA	NA	NA	NA	NA	Tislelizumab Monotherapy
Renal failure	Renal and urinary disorders	NA	NA	NA	NA	NA	Tislelizumab Monotherapy
Temperature intolerance	General disorders and administration site conditions	NA	NA	NA	NA	NA	Tislelizumab Monotherapy
Temperature intolerance	General disorders and administration site conditions	NA	NA	NA	NA	NA	Tislelizumab Monotherapy
Pain	General disorders and administration site conditions	NA	NA	NA	NA	NA	Tislelizumab Monotherapy
Pain	General disorders and administration site conditions	NA	NA	NA	NA	NA	Tislelizumab Monotherapy
Pain	General disorders and administration site conditions	NA	NA	NA	NA	NA	Tislelizumab Monotherapy
Flushing	General disorders and administration site conditions	NA	NA	NA	NA	NA	Tislelizumab with Chemotherapy-Incorporating
Swelling	General disorders and administration site conditions	NA	NA	NA	NA	NA	Tislelizumab Monotherapy
Hyperpyrexia	General disorders and administration site conditions	NA	NA	NA	NA	NA	Tislelizumab Monotherapy
Hyperpyrexia	General disorders and administration site conditions	NA	NA	NA	NA	NA	Tislelizumab Monotherapy
Hyperpyrexia	General disorders and administration site conditions	NA	NA	NA	NA	NA	Tislelizumab Monotherapy
Hyperpyrexia	General disorders and administration site conditions	NA	NA	NA	NA	NA	Tislelizumab Monotherapy
Asthenia	General disorders and administration site conditions	NA	0.37	NA	NA	NA	Tislelizumab with Chemotherapy-Incorporating
Asthenia	General disorders and administration site conditions	NA	NA	NA	NA	NA	Tislelizumab with Chemotherapy-Incorporating
Asthenia	General disorders and administration site conditions	NA	NA	NA	NA	NA	Tislelizumab Monotherapy
Asthenia	General disorders and administration site conditions	NA	NA	NA	NA	NA	Tislelizumab Monotherapy
Asthenia	General disorders and administration site conditions	NA	NA	NA	NA	NA	Tislelizumab Monotherapy
Pyrexia	General disorders and administration site conditions	NA	NA	NA	NA	NA	Tislelizumab Monotherapy
Pyrexia	General disorders and administration site conditions	NA	NA	NA	NA	NA	Tislelizumab Monotherapy
Pyrexia	General disorders and administration site conditions	NA	0.09	0.27	NA	NA	Tislelizumab with Chemotherapy-Incorporating
Pyrexia	General disorders and administration site conditions	NA	1.65	NA	NA	NA	Tislelizumab with Chemotherapy-Incorporating
Pyrexia	General disorders and administration site conditions	NA	0.37	NA	NA	NA	Tislelizumab with Chemotherapy-Incorporating
Pyrexia	General disorders and administration site conditions	NA	NA	NA	NA	NA	Tislelizumab with Chemotherapy-Incorporating
Pyrexia	General disorders and administration site conditions	NA	NA	NA	NA	NA	Tislelizumab Monotherapy
Pyrexia	General disorders and administration site conditions	NA	NA	NA	NA	NA	Tislelizumab with Chemotherapy-Incorporating
Pyrexia	General disorders and administration site conditions	NA	NA	NA	NA	NA	Tislelizumab with Chemotherapy-Incorporating
Pyrexia	General disorders and administration site conditions	NA	NA	NA	NA	NA	Tislelizumab Monotherapy
Pyrexia	General disorders and administration site conditions	NA	NA	NA	NA	NA	Tislelizumab Monotherapy
Pyrexia	General disorders and administration site conditions	NA	NA	NA	NA	NA	Tislelizumab Monotherapy
Pyrexia	General disorders and administration site conditions	NA	NA	NA	NA	NA	Tislelizumab Monotherapy
Pyrexia	General disorders and administration site conditions	NA	NA	NA	NA	NA	Tislelizumab Monotherapy
Pyrexia	General disorders and administration site conditions	NA	NA	NA	NA	NA	Tislelizumab Monotherapy
Pyrexia	General disorders and administration site conditions	NA	NA	NA	NA	NA	Tislelizumab Monotherapy
Pyrexia	General disorders and administration site conditions	NA	NA	NA	NA	NA	Tislelizumab Monotherapy
Pyrexia	General disorders and administration site conditions	NA	NA	NA	NA	NA	Tislelizumab Monotherapy
Flushing	General disorders and administration site conditions	NA	NA	NA	NA	NA	Tislelizumab with Chemotherapy-Incorporating
Flushing	General disorders and administration site conditions	NA	NA	NA	NA	NA	Tislelizumab Monotherapy
Skin exfoliation	Skin and subcutaneous tissue disorders	NA	NA	NA	NA	NA	Tislelizumab Monotherapy
Alopecia	Skin and subcutaneous tissue disorders	NA	NA	NA	NA	98	Tislelizumab with Chemotherapy-Incorporating
Blister	Skin and subcutaneous tissue disorders	3	NA	NA	NA	NA	Tislelizumab Monotherapy
Dermatitis bullous	Skin and subcutaneous tissue disorders	NA	NA	NA	NA	NA	Tislelizumab Monotherapy
Blister	Skin and subcutaneous tissue disorders	4	NA	NA	NA	NA	Tislelizumab Monotherapy
Blister	Skin and subcutaneous tissue disorders	3	NA	NA	NA	NA	Tislelizumab with others
Blister	Skin and subcutaneous tissue disorders	2	NA	NA	NA	NA	Tislelizumab Monotherapy
Blister	Skin and subcutaneous tissue disorders	2	NA	NA	NA	NA	Tislelizumab Monotherapy
Palmar-plantar erythrodysaesthesia syndrome	Skin and subcutaneous tissue disorders	NA	NA	NA	NA	NA	Tislelizumab with others
Rash pruritic	Skin and subcutaneous tissue disorders	NA	NA	NA	NA	NA	Tislelizumab Monotherapy
Rash pruritic	Skin and subcutaneous tissue disorders	NA	NA	NA	NA	NA	Tislelizumab Monotherapy
Rash pruritic	Skin and subcutaneous tissue disorders	NA	NA	NA	NA	NA	Tislelizumab Monotherapy
Pruritus	Skin and subcutaneous tissue disorders	NA	NA	NA	NA	NA	Tislelizumab Monotherapy
Pruritus	Skin and subcutaneous tissue disorders	NA	NA	NA	NA	NA	Tislelizumab Monotherapy
Pruritus	Skin and subcutaneous tissue disorders	NA	NA	NA	NA	NA	Tislelizumab with Chemotherapy-Incorporating
Pruritus	Skin and subcutaneous tissue disorders	NA	NA	NA	NA	NA	Tislelizumab with others
Pruritus	Skin and subcutaneous tissue disorders	NA	NA	NA	NA	NA	Tislelizumab with Chemotherapy-Incorporating
Pruritus	Skin and subcutaneous tissue disorders	NA	NA	NA	NA	NA	Tislelizumab with others
Pruritus	Skin and subcutaneous tissue disorders	NA	NA	NA	NA	NA	Tislelizumab with Chemotherapy-Incorporating
Pruritus	Skin and subcutaneous tissue disorders	NA	NA	NA	NA	NA	Tislelizumab Monotherapy
Pruritus	Skin and subcutaneous tissue disorders	NA	NA	NA	NA	NA	Tislelizumab Monotherapy
Pruritus	Skin and subcutaneous tissue disorders	NA	NA	NA	NA	NA	Tislelizumab Monotherapy
Pruritus	Skin and subcutaneous tissue disorders	NA	NA	NA	NA	NA	Tislelizumab Monotherapy
Pruritus	Skin and subcutaneous tissue disorders	NA	NA	NA	NA	NA	Tislelizumab Monotherapy
Pruritus	Skin and subcutaneous tissue disorders	NA	NA	NA	NA	NA	Tislelizumab Monotherapy
Pruritus	Skin and subcutaneous tissue disorders	NA	NA	NA	NA	NA	Tislelizumab Monotherapy
Pruritus	Skin and subcutaneous tissue disorders	NA	NA	NA	NA	NA	Tislelizumab Monotherapy
Pruritus	Skin and subcutaneous tissue disorders	NA	NA	NA	NA	NA	Tislelizumab Monotherapy
Pruritus	Skin and subcutaneous tissue disorders	NA	NA	NA	NA	NA	Tislelizumab Monotherapy
Pruritus	Skin and subcutaneous tissue disorders	NA	NA	NA	NA	NA	Tislelizumab Monotherapy
Pruritus	Skin and subcutaneous tissue disorders	NA	NA	NA	NA	NA	Tislelizumab Monotherapy
Pruritus	Skin and subcutaneous tissue disorders	NA	NA	NA	NA	NA	Tislelizumab Monotherapy
Pruritus	Skin and subcutaneous tissue disorders	NA	NA	NA	NA	NA	Tislelizumab Monotherapy
Pruritus	Skin and subcutaneous tissue disorders	NA	NA	NA	NA	NA	Tislelizumab Monotherapy
Pruritus	Skin and subcutaneous tissue disorders	NA	NA	NA	NA	NA	Tislelizumab Monotherapy
Pruritus	Skin and subcutaneous tissue disorders	NA	NA	NA	NA	NA	Tislelizumab Monotherapy
Pruritus	Skin and subcutaneous tissue disorders	NA	NA	NA	NA	NA	Tislelizumab Monotherapy
Pruritus	Skin and subcutaneous tissue disorders	NA	NA	NA	NA	NA	Tislelizumab Monotherapy
Pruritus	Skin and subcutaneous tissue disorders	NA	NA	NA	NA	NA	Tislelizumab Monotherapy
Pruritus	Skin and subcutaneous tissue disorders	NA	NA	NA	NA	NA	Tislelizumab Monotherapy
Pruritus	Skin and subcutaneous tissue disorders	NA	NA	NA	NA	NA	Tislelizumab Monotherapy
Pruritus	Skin and subcutaneous tissue disorders	NA	NA	NA	NA	NA	Tislelizumab Monotherapy
Pruritus	Skin and subcutaneous tissue disorders	NA	NA	NA	NA	NA	Tislelizumab Monotherapy
Pruritus	Skin and subcutaneous tissue disorders	NA	NA	NA	NA	NA	Tislelizumab Monotherapy
Pruritus	Skin and subcutaneous tissue disorders	NA	NA	NA	NA	NA	Tislelizumab Monotherapy
Pruritus	Skin and subcutaneous tissue disorders	NA	NA	NA	NA	NA	Tislelizumab Monotherapy
Papule	Skin and subcutaneous tissue disorders	NA	NA	NA	NA	NA	Tislelizumab Monotherapy
Papule	Skin and subcutaneous tissue disorders	NA	NA	NA	NA	NA	Tislelizumab Monotherapy
Rash	Skin and subcutaneous tissue disorders	4	NA	NA	NA	NA	Tislelizumab Monotherapy
Rash	Skin and subcutaneous tissue disorders	2	NA	NA	NA	NA	Tislelizumab Monotherapy
Rash	Skin and subcutaneous tissue disorders	3	NA	NA	NA	NA	Tislelizumab Monotherapy
Rash	Skin and subcutaneous tissue disorders	4	NA	NA	NA	NA	Tislelizumab Monotherapy
Rash	Skin and subcutaneous tissue disorders	4	NA	NA	NA	NA	Tislelizumab Monotherapy
Rash	Skin and subcutaneous tissue disorders	3	NA	NA	NA	NA	Tislelizumab Monotherapy
Rash	Skin and subcutaneous tissue disorders	3	NA	NA	NA	NA	Tislelizumab with Chemotherapy-Incorporating
Rash	Skin and subcutaneous tissue disorders	3	NA	NA	NA	NA	Tislelizumab with Chemotherapy-Incorporating
Rash	Skin and subcutaneous tissue disorders	2	NA	NA	NA	NA	Tislelizumab with others
Rash	Skin and subcutaneous tissue disorders	1	NA	NA	NA	NA	Tislelizumab with Chemotherapy-Incorporating
Rash	Skin and subcutaneous tissue disorders	2	NA	NA	NA	NA	Tislelizumab with others
Rash	Skin and subcutaneous tissue disorders	1	NA	NA	NA	NA	Tislelizumab with others
Rash	Skin and subcutaneous tissue disorders	2	NA	NA	NA	NA	Tislelizumab Monotherapy
Rash	Skin and subcutaneous tissue disorders	2	NA	NA	NA	NA	Tislelizumab Monotherapy
Rash	Skin and subcutaneous tissue disorders	1	NA	NA	NA	NA	Tislelizumab Monotherapy
Rash	Skin and subcutaneous tissue disorders	1	NA	NA	NA	NA	Tislelizumab Monotherapy
Rash	Skin and subcutaneous tissue disorders	1	NA	NA	NA	NA	Tislelizumab Monotherapy
Rash	Skin and subcutaneous tissue disorders	2	NA	NA	NA	NA	Tislelizumab Monotherapy
Rash	Skin and subcutaneous tissue disorders	1	NA	NA	NA	NA	Tislelizumab Monotherapy
Rash	Skin and subcutaneous tissue disorders	2	NA	NA	NA	NA	Tislelizumab Monotherapy
Rash	Skin and subcutaneous tissue disorders	2	NA	NA	NA	NA	Tislelizumab Monotherapy
Rash	Skin and subcutaneous tissue disorders	1	NA	NA	NA	NA	Tislelizumab Monotherapy
Rash	Skin and subcutaneous tissue disorders	1	NA	NA	NA	NA	Tislelizumab Monotherapy
Rash	Skin and subcutaneous tissue disorders	2	NA	NA	NA	NA	Tislelizumab Monotherapy
Rash	Skin and subcutaneous tissue disorders	1	NA	NA	NA	NA	Tislelizumab Monotherapy
Rash	Skin and subcutaneous tissue disorders	2	NA	NA	NA	NA	Tislelizumab Monotherapy
Rash	Skin and subcutaneous tissue disorders	2	NA	NA	NA	NA	Tislelizumab Monotherapy
Rash	Skin and subcutaneous tissue disorders	1	NA	NA	NA	NA	Tislelizumab Monotherapy
Rash	Skin and subcutaneous tissue disorders	1	NA	NA	NA	NA	Tislelizumab Monotherapy
Rash	Skin and subcutaneous tissue disorders	2	NA	NA	NA	NA	Tislelizumab Monotherapy
Rash	Skin and subcutaneous tissue disorders	2	NA	NA	NA	NA	Tislelizumab Monotherapy
Rash	Skin and subcutaneous tissue disorders	1	NA	NA	NA	NA	Tislelizumab Monotherapy
Rash	Skin and subcutaneous tissue disorders	1	NA	NA	NA	NA	Tislelizumab Monotherapy
Rash	Skin and subcutaneous tissue disorders	2	NA	NA	NA	NA	Tislelizumab Monotherapy
Dermatitis	Skin and subcutaneous tissue disorders	1	NA	NA	NA	NA	Tislelizumab Monotherapy
Dermatomyositis	Skin and subcutaneous tissue disorders	NA	NA	NA	NA	NA	Tislelizumab with Chemotherapy-Incorporating
Skin hypopigmentation	Skin and subcutaneous tissue disorders	NA	NA	NA	NA	NA	Tislelizumab Monotherapy
Skin exfoliation	Skin and subcutaneous tissue disorders	NA	NA	NA	NA	NA	Tislelizumab with Chemotherapy-Incorporating
Hypoaesthesia	Skin and subcutaneous tissue disorders	NA	NA	NA	NA	NA	Tislelizumab with Chemotherapy-Incorporating
Skin warm	Skin and subcutaneous tissue disorders	NA	NA	NA	NA	NA	Tislelizumab Monotherapy
Hypoaesthesia	Skin and subcutaneous tissue disorders	NA	NA	NA	NA	NA	Tislelizumab Monotherapy
Skin necrosis	Skin and subcutaneous tissue disorders	NA	NA	NA	NA	NA	Tislelizumab Monotherapy
Erythema	Skin and subcutaneous tissue disorders	NA	NA	NA	NA	NA	Tislelizumab with Chemotherapy-Incorporating
Erythema	Skin and subcutaneous tissue disorders	NA	NA	NA	NA	NA	Tislelizumab Monotherapy
Erythema	Skin and subcutaneous tissue disorders	NA	NA	NA	NA	NA	Tislelizumab Monotherapy
Erythema	Skin and subcutaneous tissue disorders	NA	NA	NA	NA	NA	Tislelizumab Monotherapy
Erythema	Skin and subcutaneous tissue disorders	NA	NA	NA	NA	NA	Tislelizumab Monotherapy
Dermatitis allergic	Skin and subcutaneous tissue disorders	NA	NA	NA	NA	NA	Tislelizumab Monotherapy
Dermatitis allergic	Skin and subcutaneous tissue disorders	NA	NA	NA	NA	NA	Tislelizumab with Chemotherapy-Incorporating
Dermatitis allergic	Skin and subcutaneous tissue disorders	NA	NA	NA	NA	NA	Tislelizumab Monotherapy
Hyperhidrosis	Skin and subcutaneous tissue disorders	NA	NA	NA	NA	NA	Tislelizumab with Chemotherapy-Incorporating
Hyperhidrosis	Skin and subcutaneous tissue disorders	NA	NA	NA	NA	NA	Tislelizumab Monotherapy
Epidermolysis bullosa	Skin and subcutaneous tissue disorders	NA	NA	NA	NA	NA	Tislelizumab Monotherapy
Rash maculo-papular	Skin and subcutaneous tissue disorders	NA	NA	NA	NA	NA	Tislelizumab Monotherapy
Rash maculo-papular	Skin and subcutaneous tissue disorders	NA	NA	NA	NA	NA	Tislelizumab with Chemotherapy-Incorporating
Diabetic ketoacidosis	Endocrine disorders	NA	NA	NA	NA	NA	Tislelizumab Monotherapy
Diabetes mellitus	Endocrine disorders	NA	NA	NA	NA	NA	Tislelizumab Monotherapy
Adrenal insufficiency	Endocrine disorders	NA	NA	NA	NA	NA	Tislelizumab Monotherapy
Adrenal insufficiency	Endocrine disorders	NA	NA	NA	NA	NA	Tislelizumab Monotherapy
Thyroiditis	Endocrine disorders	NA	NA	NA	NA	NA	Tislelizumab Monotherapy
Thyroid disorder	Endocrine disorders	NA	NA	NA	NA	NA	Tislelizumab Monotherapy
Thyroid disorder	Endocrine disorders	NA	NA	NA	NA	NA	Tislelizumab with others
Thyroid disorder	Endocrine disorders	NA	7.27	NA	NA	NA	Tislelizumab with others
Thyroid disorder	Endocrine disorders	NA	NA	NA	NA	NA	Tislelizumab with Chemotherapy-Incorporating
Thyroid disorder	Endocrine disorders	NA	NA	NA	NA	NA	Tislelizumab Monotherapy
Thyroid disorder	Endocrine disorders	NA	NA	NA	NA	NA	Tislelizumab Monotherapy
Hyperglycemia	Endocrine disorders	NA	NA	NA	NA	NA	Tislelizumab Monotherapy
Face oedema	Immune system disorders	NA	NA	NA	NA	NA	Tislelizumab Monotherapy
Autoimmune lung disease	Immune system disorders	NA	NA	NA	NA	NA	Tislelizumab Monotherapy
Hypersensitivity	Immune system disorders	NA	NA	NA	NA	NA	Tislelizumab Monotherapy
Hypersensitivity	Immune system disorders	NA	NA	NA	NA	NA	Tislelizumab Monotherapy
Hypersensitivity	Immune system disorders	NA	NA	NA	NA	NA	Tislelizumab Monotherapy
Urticaria	Immune system disorders	NA	NA	NA	NA	NA	Tislelizumab Monotherapy
Autoimmune lung disease	Immune system disorders	NA	NA	NA	NA	NA	Tislelizumab Monotherapy
Autoimmune lung disease	Immune system disorders	NA	NA	NA	NA	NA	Tislelizumab Monotherapy
Autoimmune lung disease	Immune system disorders	NA	NA	NA	NA	NA	Tislelizumab Monotherapy
Autoimmune lung disease	Immune system disorders	NA	NA	NA	NA	NA	Tislelizumab Monotherapy
Autoimmune lung disease	Immune system disorders	NA	NA	NA	NA	NA	Tislelizumab Monotherapy
Autoimmune lung disease	Immune system disorders	NA	NA	NA	NA	NA	Tislelizumab with Chemotherapy-Incorporating
Autoimmune lung disease	Immune system disorders	NA	NA	NA	NA	NA	Tislelizumab Monotherapy
Autoimmune lung disease	Immune system disorders	NA	NA	NA	NA	NA	Tislelizumab Monotherapy
Autoimmune lung disease	Immune system disorders	NA	NA	NA	NA	NA	Tislelizumab Monotherapy
Lip swelling	Immune system disorders	NA	NA	NA	NA	NA	Tislelizumab Monotherapy
Dermatitis exfoliative	Immune system disorders	NA	NA	NA	NA	NA	Tislelizumab Monotherapy
Toxic epidermal necrolysis	Immune system disorders	4	NA	NA	NA	NA	Tislelizumab Monotherapy
Reactive capillary endothelial proliferation	Immune and associated conditions NEC	NA	NA	NA	NA	NA	Tislelizumab Monotherapy
Sputum increased	Respiratory, thoracic and mediastinal disorders	NA	NA	NA	NA	NA	Tislelizumab Monotherapy
Productive cough	Respiratory, thoracic and mediastinal disorders	NA	0.37	NA	NA	NA	Tislelizumab with Chemotherapy-Incorporating
Tachypnoea	Respiratory, thoracic and mediastinal disorders	NA	NA	NA	NA	NA	Tislelizumab Monotherapy
Tachypnoea	Respiratory, thoracic and mediastinal disorders	NA	NA	NA	NA	NA	Tislelizumab with Chemotherapy-Incorporating
Tachypnoea	Respiratory, thoracic and mediastinal disorders	NA	NA	NA	NA	NA	Tislelizumab Monotherapy
Tachypnoea	Respiratory, thoracic and mediastinal disorders	NA	NA	NA	NA	NA	Tislelizumab Monotherapy
Dyspnoea	Respiratory, thoracic and mediastinal disorders	NA	NA	NA	NA	NA	Tislelizumab Monotherapy
Dyspnoea	Respiratory, thoracic and mediastinal disorders	NA	NA	NA	NA	NA	Tislelizumab Monotherapy
Tachypnoea	Respiratory, thoracic and mediastinal disorders	NA	NA	NA	NA	NA	Tislelizumab with Chemotherapy-Incorporating
Tachypnoea	Respiratory, thoracic and mediastinal disorders	NA	NA	NA	NA	NA	Tislelizumab Monotherapy
Tachypnoea	Respiratory, thoracic and mediastinal disorders	NA	NA	NA	NA	NA	Tislelizumab Monotherapy
Cough	Respiratory, thoracic and mediastinal disorders	NA	NA	NA	NA	NA	Tislelizumab Monotherapy
Cough	Respiratory, thoracic and mediastinal disorders	NA	0.37	NA	NA	NA	Tislelizumab with Chemotherapy-Incorporating
Cough	Respiratory, thoracic and mediastinal disorders	NA	NA	NA	NA	NA	Tislelizumab Monotherapy
Cough	Respiratory, thoracic and mediastinal disorders	NA	NA	NA	NA	NA	Tislelizumab Monotherapy
Hypersensitivity pneumonitis	Respiratory, thoracic and mediastinal disorders	NA	NA	NA	NA	NA	Tislelizumab Monotherapy
Pneumonia	Respiratory, thoracic and mediastinal disorders	NA	NA	NA	NA	NA	Tislelizumab Monotherapy
Nasal obstruction	Respiratory, thoracic and mediastinal disorders	NA	NA	NA	NA	26	Tislelizumab Monotherapy
Myositis	Musculoskeletal and connective tissue disorders	NA	NA	NA	NA	NA	Tislelizumab Monotherapy
Chills	Musculoskeletal and connective tissue disorders	NA	NA	NA	NA	NA	Tislelizumab Monotherapy
Chills	Musculoskeletal and connective tissue disorders	NA	NA	NA	NA	NA	Tislelizumab with Chemotherapy-Incorporating
Chills	Musculoskeletal and connective tissue disorders	NA	NA	NA	NA	NA	Tislelizumab with Chemotherapy-Incorporating
Chills	Musculoskeletal and connective tissue disorders	NA	NA	NA	NA	NA	Tislelizumab Monotherapy
Chills	Musculoskeletal and connective tissue disorders	NA	NA	NA	NA	NA	Tislelizumab Monotherapy
Chills	Musculoskeletal and connective tissue disorders	NA	NA	NA	NA	NA	Tislelizumab Monotherapy
Chills	Musculoskeletal and connective tissue disorders	NA	NA	NA	NA	NA	Tislelizumab Monotherapy
Muscle twitching	Musculoskeletal and connective tissue disorders	NA	NA	NA	NA	NA	Tislelizumab Monotherapy
Nervous system disorders	Nervous system disorders	NA	NA	NA	NA	NA	Tislelizumab with Chemotherapy-Incorporating
Diplopia	Nervous system disorders	NA	NA	NA	NA	NA	Tislelizumab Monotherapy
Muscular weakness	Nervous system disorders	NA	NA	NA	NA	NA	Tislelizumab Monotherapy
Blood bilirubin increased	Investigations	4	NA	NA	NA	NA	Tislelizumab with Chemotherapy-Incorporating
Transaminases increased	Investigations	4	NA	NA	NA	NA	Tislelizumab Monotherapy
Transaminases increased	Investigations	3	NA	NA	NA	NA	Tislelizumab Monotherapy
Transaminases increased	Investigations	3	NA	NA	NA	NA	Tislelizumab Monotherapy
Transaminases increased	Investigations	4	NA	NA	NA	NA	Tislelizumab with Chemotherapy-Incorporating
Transaminases increased	Investigations	3	NA	NA	NA	NA	Tislelizumab with Chemotherapy-Incorporating
Transaminases increased	Investigations	3	NA	NA	NA	NA	Tislelizumab with Chemotherapy-Incorporating
Transaminases increased	Investigations	2	NA	NA	NA	NA	Tislelizumab with others
Transaminases increased	Investigations	1	NA	NA	NA	NA	Tislelizumab Monotherapy
Transaminases increased	Investigations	2	NA	NA	NA	NA	Tislelizumab Monotherapy
Neutrophil count decreased	Investigations	3	NA	0.95	NA	NA	Tislelizumab Monotherapy
Neutrophil count decreased	Investigations	3	NA	0.74	NA	NA	Tislelizumab Monotherapy
Neutrophil count decreased	Investigations	1	3.09	1.88	90	NA	Tislelizumab Monotherapy
Neutrophil count decreased	Investigations	3	1.09	0.86	NA	NA	Tislelizumab Monotherapy
Neutrophil count decreased	Investigations	4	1.6	0.33	95	283	Tislelizumab with Chemotherapy-Incorporating
Neutrophil count decreased	Investigations	3	2.28	0.95	NA	NA	Tislelizumab with Chemotherapy-Incorporating
Neutrophil count decreased	Investigations	3	1.2	0.7	NA	NA	Tislelizumab with Chemotherapy-Incorporating
Neutrophil count decreased	Investigations	4	2	0.42	NA	NA	Tislelizumab with Chemotherapy-Incorporating
Neutrophil count decreased	Investigations	4	2.42	0.31	NA	NA	Tislelizumab with Chemotherapy-Incorporating
Neutrophil count decreased	Investigations	3	2.11	0.91	NA	NA	Tislelizumab with others
Neutrophil count decreased	Investigations	4	NA	0.15	NA	NA	Tislelizumab with Chemotherapy-Incorporating
Neutrophil count decreased	Investigations	3	1.62	0.71	NA	NA	Tislelizumab with Chemotherapy-Incorporating
Neutrophil count decreased	Investigations	3	2.1	0.85	83	153	Tislelizumab with Chemotherapy-Incorporating
Neutrophil count decreased	Investigations	3	1.81	0.75	NA	NA	Tislelizumab with Chemotherapy-Incorporating
Neutrophil count decreased	Investigations	4	0.15	0.07	NA	2	Tislelizumab with Chemotherapy-Incorporating
Neutrophil count decreased	Investigations	4	0.4	NA	NA	NA	Tislelizumab with Chemotherapy-Incorporating
Neutrophil count decreased	Investigations	3	1.82	0.55	NA	NA	Tislelizumab with Chemotherapy-Incorporating
Haemoglobin decreased	Investigations	3	NA	NA	65	NA	Tislelizumab Monotherapy
Haemoglobin decreased	Investigations	3	NA	NA	57	NA	Tislelizumab Monotherapy
Haemoglobin decreased	Investigations	3	NA	NA	57	NA	Tislelizumab with Chemotherapy-Incorporating
Haemoglobin decreased	Investigations	2	NA	NA	81	NA	Tislelizumab with others
Haemoglobin decreased	Investigations	3	1.07	NA	70	47	Tislelizumab with Chemotherapy-Incorporating
Haemoglobin decreased	Investigations	2	3.36	1.33	98	NA	Tislelizumab with Chemotherapy-Incorporating
Haemoglobin decreased	Investigations	3	NA	NA	NA	NA	Tislelizumab with Chemotherapy-Incorporating
Haemoglobin decreased	Investigations	2	NA	NA	84	NA	Tislelizumab with Chemotherapy-Incorporating
Haemoglobin decreased	Investigations	2	NA	NA	99	NA	Tislelizumab Monotherapy
Myocardial necrosis marker increased	Investigations	NA	NA	NA	NA	NA	Tislelizumab with Chemotherapy-Incorporating
Muscle enzyme	Investigations	NA	NA	NA	NA	NA	Tislelizumab Monotherapy
Neutrophils reduced	Investigations	3	2.05	0.97	NA	NA	Tislelizumab Monotherapy
Neutrophils reduced	Investigations	3	2.55	0.63	NA	NA	Tislelizumab Monotherapy
Neutrophils reduced	Investigations	4	0.15	0.07	NA	NA	Tislelizumab with Chemotherapy-Incorporating
Neutrophils reduced	Investigations	3	2.898	0.61	NA	NA	Tislelizumab with Chemotherapy-Incorporating
Neutrophils reduced	Investigations	3	2.09	0.98	NA	NA	Tislelizumab with Chemotherapy-Incorporating
Neutrophils reduced	Investigations	3	3.32	0.69	NA	NA	Tislelizumab with others
Neutrophils reduced	Investigations	3	1.28	0.82	NA	NA	Tislelizumab with others
Neutrophils reduced	Investigations	2	2.54	1.34	NA	NA	Tislelizumab with others
Neutrophils reduced	Investigations	2	2.21	1.33	NA	NA	Tislelizumab Monotherapy
Thyroxine decreased	Investigations	NA	NA	NA	NA	NA	Tislelizumab Monotherapy
Thyroxine decreased	Investigations	NA	NA	NA	NA	NA	Tislelizumab Monotherapy
Thyroxine decreased	Investigations	NA	NA	NA	NA	NA	Tislelizumab Monotherapy
Blood creatine phosphokinase increased	Investigations	NA	NA	NA	NA	NA	Tislelizumab Monotherapy
Aspartate aminotransferase increased	Investigations	1	NA	NA	NA	NA	Tislelizumab Monotherapy
Hepatic enzyme increased	Investigations	3	NA	NA	NA	NA	Tislelizumab Monotherapy
Hepatic enzyme increased	Investigations	3	NA	NA	NA	NA	Tislelizumab Monotherapy
Blood bilirubin increased	Investigations	NA	NA	NA	NA	NA	Tislelizumab Monotherapy
White blood cell count decreased	Investigations	2	2.09	0.98	NA	NA	Tislelizumab with Chemotherapy-Incorporating
White blood cell count decreased	Investigations	3	1.63	NA	NA	NA	Tislelizumab Monotherapy
White blood cell count decreased	Investigations	3	1.79	NA	NA	NA	Tislelizumab Monotherapy
White blood cell count decreased	Investigations	3	1.39	NA	NA	NA	Tislelizumab Monotherapy
White blood cell count decreased	Investigations	2	2.05	0.97	NA	NA	Tislelizumab Monotherapy
White blood cell count decreased	Investigations	4	0.65	NA	NA	NA	Tislelizumab Monotherapy
White blood cell count decreased	Investigations	4	0.99	NA	NA	NA	Tislelizumab Monotherapy
White blood cell count decreased	Investigations	4	0.21	NA	NA	NA	Tislelizumab Monotherapy
White blood cell count decreased	Investigations	4	0.85	NA	NA	NA	Tislelizumab Monotherapy
White blood cell count decreased	Investigations	3	1.49	NA	NA	NA	Tislelizumab Monotherapy
White blood cell count decreased	Investigations	3	1.84	1.33	NA	NA	Tislelizumab Monotherapy
White blood cell count decreased	Investigations	3	1.6	0.33	95	283	Tislelizumab with Chemotherapy-Incorporating
White blood cell count decreased	Investigations	2	2.28	0.95	NA	NA	Tislelizumab with Chemotherapy-Incorporating
White blood cell count decreased	Investigations	2	1.2	0.7	NA	NA	Tislelizumab with Chemotherapy-Incorporating
White blood cell count decreased	Investigations	2	1.89	NA	NA	NA	Tislelizumab with Chemotherapy-Incorporating
White blood cell count decreased	Investigations	4	0.15	0.07	NA	NA	Tislelizumab with Chemotherapy-Incorporating
White blood cell count decreased	Investigations	4	0.77	NA	NA	NA	Tislelizumab with Chemotherapy-Incorporating
White blood cell count decreased	Investigations	2	2	0.42	NA	NA	Tislelizumab with Chemotherapy-Incorporating
White blood cell count decreased	Investigations	3	1.91	NA	NA	NA	Tislelizumab with Chemotherapy-Incorporating
White blood cell count decreased	Investigations	3	1.57	1.01	NA	NA	Tislelizumab with Chemotherapy-Incorporating
White blood cell count decreased	Investigations	3	1.79	NA	NA	NA	Tislelizumab with Chemotherapy-Incorporating
White blood cell count decreased	Investigations	2	2.2	1.1	65	121	Tislelizumab with Chemotherapy-Incorporating
White blood cell count decreased	Investigations	4	0.8	0.4	79	139	Tislelizumab with Chemotherapy-Incorporating
White blood cell count decreased	Investigations	3	1.84	NA	NA	NA	Tislelizumab with Chemotherapy-Incorporating
White blood cell count decreased	Investigations	2	2.42	0.31	NA	NA	Tislelizumab with Chemotherapy-Incorporating
White blood cell count decreased	Investigations	2	2.11	0.91	NA	NA	Tislelizumab with others
White blood cell count decreased	Investigations	4	0.63	NA	NA	NA	Tislelizumab with Chemotherapy-Incorporating
White blood cell count decreased	Investigations	3	1.9	NA	NA	79	Tislelizumab with Chemotherapy-Incorporating
White blood cell count decreased	Investigations	3	1.59	NA	NA	NA	Tislelizumab with Chemotherapy-Incorporating
White blood cell count decreased	Investigations	3	1.4	NA	NA	NA	Tislelizumab with Chemotherapy-Incorporating
White blood cell count decreased	Investigations	3	1	NA	NA	NA	Tislelizumab with Chemotherapy-Incorporating
White blood cell count decreased	Investigations	3	1.07	NA	70	47	Tislelizumab with Chemotherapy-Incorporating
White blood cell count decreased	Investigations	3	1.62	0.71	NA	NA	Tislelizumab with Chemotherapy-Incorporating
White blood cell count decreased	Investigations	3	1.5	NA	NA	NA	Tislelizumab with Chemotherapy-Incorporating
White blood cell count decreased	Investigations	3	1.5	NA	NA	NA	Tislelizumab with Chemotherapy-Incorporating
White blood cell count decreased	Investigations	3	1.81	0.75	NA	NA	Tislelizumab with Chemotherapy-Incorporating
White blood cell count decreased	Investigations	3	1.34	NA	NA	NA	Tislelizumab with Chemotherapy-Incorporating
White blood cell count decreased	Investigations	4	0.15	0.07	NA	2	Tislelizumab with Chemotherapy-Incorporating
White blood cell count decreased	Investigations	3	1.63	NA	NA	NA	Tislelizumab with Chemotherapy-Incorporating
White blood cell count decreased	Investigations	3	1.17	NA	NA	NA	Tislelizumab with Chemotherapy-Incorporating
White blood cell count decreased	Investigations	4	0.37	NA	NA	NA	Tislelizumab with Chemotherapy-Incorporating
White blood cell count decreased	Investigations	3	1.66	NA	NA	NA	Tislelizumab with Chemotherapy-Incorporating
White blood cell count decreased	Investigations	4	0.3	NA	NA	NA	Tislelizumab with Chemotherapy-Incorporating
White blood cell count decreased	Investigations	3	1.97	NA	NA	NA	Tislelizumab with Chemotherapy-Incorporating
White blood cell count decreased	Investigations	4	0.55	NA	NA	NA	Tislelizumab with Chemotherapy-Incorporating
White blood cell count decreased	Investigations	3	1.82	0.55	NA	NA	Tislelizumab with Chemotherapy-Incorporating
White blood cell count decreased	Investigations	4	0.7	1.58	NA	NA	Tislelizumab with Chemotherapy-Incorporating
White blood cell count decreased	Investigations	3	1.8	NA	NA	NA	Tislelizumab with Chemotherapy-Incorporating
White blood cell count decreased	Investigations	3	1.76	0.44	NA	NA	Tislelizumab with Chemotherapy-Incorporating
White blood cell count decreased	Investigations	3	1.31	NA	NA	NA	Tislelizumab with Chemotherapy-Incorporating
White blood cell count decreased	Investigations	1	3.23	1.72	NA	NA	Tislelizumab with Chemotherapy-Incorporating
White blood cell count decreased	Investigations	2	2.27	NA	NA	NA	Tislelizumab with Chemotherapy-Incorporating
White blood cell count decreased	Investigations	2	2.36	1.65	NA	NA	Tislelizumab with Chemotherapy-Incorporating
White blood cell count decreased	Investigations	1	3	NA	NA	NA	Tislelizumab with Chemotherapy-Incorporating
White blood cell count decreased	Investigations	1	3	NA	NA	NA	Tislelizumab with Chemotherapy-Incorporating
White blood cell count decreased	Investigations	2	2.3	NA	NA	NA	Tislelizumab with Chemotherapy-Incorporating
White blood cell count decreased	Investigations	2	2.8	NA	NA	NA	Tislelizumab with Chemotherapy-Incorporating
White blood cell count decreased	Investigations	2	2.6	NA	NA	NA	Tislelizumab with Chemotherapy-Incorporating
White blood cell count decreased	Investigations	2	2.54	1.34	NA	NA	Tislelizumab with others
White blood cell count decreased	Investigations	2	2.97	NA	NA	NA	Tislelizumab with Chemotherapy-Incorporating
White blood cell count decreased	Investigations	2	2.95	NA	NA	NA	Tislelizumab with Chemotherapy-Incorporating
White blood cell count decreased	Investigations	2	2.27	1.03	NA	NA	Tislelizumab with Chemotherapy-Incorporating
White blood cell count decreased	Investigations	2	2.41	1.55	NA	NA	Tislelizumab Monotherapy
White blood cell count decreased	Investigations	2	2.9	1.83	NA	NA	Tislelizumab Monotherapy
White blood cell count decreased	Investigations	2	2.5	1.35	NA	NA	Tislelizumab Monotherapy
White blood cell count decreased	Investigations	1	3.01	1.46	NA	NA	Tislelizumab Monotherapy
White blood cell count decreased	Investigations	2	2.78	NA	NA	NA	Tislelizumab Monotherapy
White blood cell count decreased	Investigations	1	3.27	1.6	NA	NA	Tislelizumab Monotherapy
White blood cell count decreased	Investigations	2	2.56	NA	NA	NA	Tislelizumab Monotherapy
White blood cell count decreased	Investigations	2	2.45	1.34	NA	NA	Tislelizumab Monotherapy
White blood cell count decreased	Investigations	1	3	1.81	NA	NA	Tislelizumab Monotherapy
White blood cell count decreased	Investigations	1	3.55	1.73	NA	NA	Tislelizumab Monotherapy
White blood cell count decreased	Investigations	2	2.71	1.21	NA	NA	Tislelizumab Monotherapy
White blood cell count decreased	Investigations	2	2.92	1.91	NA	NA	Tislelizumab Monotherapy
White blood cell count decreased	Investigations	2	2.63	1.35	NA	NA	Tislelizumab Monotherapy
White blood cell count decreased	Investigations	2	2.5	1.69	NA	NA	Tislelizumab Monotherapy
White blood cell count decreased	Investigations	2	2.42	1.14	NA	NA	Tislelizumab Monotherapy
White blood cell count decreased	Investigations	2	2.21	1.33	NA	NA	Tislelizumab Monotherapy
White blood cell count decreased	Investigations	2	2.84	1.45	NA	NA	Tislelizumab Monotherapy
Tri-iodothyronine decreased	Investigations	NA	NA	NA	NA	NA	Tislelizumab Monotherapy
Tri-iodothyronine decreased	Investigations	NA	NA	NA	NA	NA	Tislelizumab Monotherapy
Aspartate aminotransferase increased	Investigations	NA	NA	NA	NA	NA	Tislelizumab Monotherapy
Alanine aminotransferase increased	Investigations	NA	NA	NA	NA	NA	Tislelizumab Monotherapy
Sepsis	Infections and infestations	NA	0.26	NA	68	NA	Tislelizumab Monotherapy
Jaundice	Hepatobiliary disorders	3	NA	NA	NA	NA	Tislelizumab Monotherapy
Hepatitis	Hepatobiliary disorders	4	NA	NA	NA	NA	Tislelizumab Monotherapy
Hepatitis	Hepatobiliary disorders	4	NA	NA	NA	NA	Tislelizumab Monotherapy
Hepatitis	Hepatobiliary disorders	4	NA	NA	NA	NA	Tislelizumab Monotherapy
Hepatocellular injury	Hepatobiliary disorders	1	NA	NA	NA	NA	Tislelizumab with Chemotherapy-Incorporating
Liver injury	Hepatobiliary disorders	3	NA	NA	NA	NA	Tislelizumab Monotherapy
Liver injury	Hepatobiliary disorders	2	NA	NA	NA	NA	Tislelizumab Monotherapy
Liver injury	Hepatobiliary disorders	3	NA	NA	NA	NA	Tislelizumab with Chemotherapy-Incorporating
Liver injury	Hepatobiliary disorders	2	NA	NA	NA	NA	Tislelizumab with Chemotherapy-Incorporating
Drug-induced liver injury	Hepatobiliary disorders	3	NA	NA	NA	NA	Tislelizumab Monotherapy
Drug-induced liver injury	Hepatobiliary disorders	3	NA	NA	NA	NA	Tislelizumab Monotherapy
Drug-induced liver injury	Hepatobiliary disorders	3	NA	NA	NA	NA	Tislelizumab Monotherapy
Drug-induced liver injury	Hepatobiliary disorders	3	NA	NA	NA	NA	Tislelizumab Monotherapy
Drug-induced liver injury	Hepatobiliary disorders	4	NA	NA	NA	NA	Tislelizumab Monotherapy
Drug-induced liver injury	Hepatobiliary disorders	3	NA	NA	NA	NA	Tislelizumab with Chemotherapy-Incorporating
Drug-induced liver injury	Hepatobiliary disorders	4	NA	NA	NA	NA	Tislelizumab with others
Drug-induced liver injury	Hepatobiliary disorders	3	NA	NA	NA	NA	Tislelizumab with Chemotherapy-Incorporating
Drug-induced liver injury	Hepatobiliary disorders	3	NA	NA	NA	NA	Tislelizumab with others
Drug-induced liver injury	Hepatobiliary disorders	3	NA	NA	NA	NA	Tislelizumab with Chemotherapy-Incorporating
Drug-induced liver injury	Hepatobiliary disorders	1	NA	NA	NA	NA	Tislelizumab with Chemotherapy-Incorporating
Drug-induced liver injury	Hepatobiliary disorders	2	NA	NA	NA	NA	Tislelizumab with Chemotherapy-Incorporating
Drug-induced liver injury	Hepatobiliary disorders	1	NA	NA	NA	NA	Tislelizumab with Chemotherapy-Incorporating
Drug-induced liver injury	Hepatobiliary disorders	1	NA	NA	NA	NA	Tislelizumab with Chemotherapy-Incorporating
Drug-induced liver injury	Hepatobiliary disorders	NA	NA	NA	NA	NA	Tislelizumab Monotherapy
Drug-induced liver injury	Hepatobiliary disorders	2	NA	NA	NA	NA	Tislelizumab Monotherapy
Drug-induced liver injury	Hepatobiliary disorders	2	NA	NA	NA	NA	Tislelizumab Monotherapy
Drug-induced liver injury	Hepatobiliary disorders	1	NA	NA	NA	NA	Tislelizumab Monotherapy
Drug-induced liver injury	Hepatobiliary disorders	2	NA	NA	NA	NA	Tislelizumab Monotherapy
Drug-induced liver injury	Hepatobiliary disorders	3	NA	NA	NA	NA	Tislelizumab Monotherapy
Hepatic function abnormal	Hepatobiliary disorders	3	NA	NA	NA	NA	Tislelizumab Monotherapy
Hepatic function abnormal	Hepatobiliary disorders	3	NA	NA	NA	NA	Tislelizumab Monotherapy
Hepatic function abnormal	Hepatobiliary disorders	3	NA	NA	NA	NA	Tislelizumab Monotherapy
Hepatic function abnormal	Hepatobiliary disorders	3	NA	NA	NA	NA	Tislelizumab Monotherapy
Hepatic function abnormal	Hepatobiliary disorders	3	NA	NA	NA	NA	Tislelizumab Monotherapy
Hepatic function abnormal	Hepatobiliary disorders	3	NA	NA	NA	NA	Tislelizumab Monotherapy
Hepatic function abnormal	Hepatobiliary disorders	3	NA	NA	NA	NA	Tislelizumab Monotherapy
Hepatic function abnormal	Hepatobiliary disorders	3	NA	NA	NA	NA	Tislelizumab Monotherapy
Hepatic function abnormal	Hepatobiliary disorders	3	NA	NA	NA	NA	Tislelizumab with others
Hepatic function abnormal	Hepatobiliary disorders	4	NA	NA	NA	NA	Tislelizumab with Chemotherapy-Incorporating
Hepatic function abnormal	Hepatobiliary disorders	4	NA	NA	NA	NA	Tislelizumab with Chemotherapy-Incorporating
Hepatic function abnormal	Hepatobiliary disorders	1	NA	NA	NA	NA	Tislelizumab with Chemotherapy-Incorporating
Hepatic function abnormal	Hepatobiliary disorders	2	NA	NA	NA	NA	Tislelizumab with Chemotherapy-Incorporating
Hepatic function abnormal	Hepatobiliary disorders	1	NA	NA	NA	NA	Tislelizumab with Chemotherapy-Incorporating
Hepatic function abnormal	Hepatobiliary disorders	1	NA	NA	NA	NA	Tislelizumab Monotherapy
Hepatic function abnormal	Hepatobiliary disorders	2	NA	NA	NA	NA	Tislelizumab Monotherapy
Hepatic function abnormal	Hepatobiliary disorders	4	NA	NA	NA	NA	Tislelizumab Monotherapy
Hepatic function abnormal	Hepatobiliary disorders	1	NA	NA	NA	NA	Tislelizumab Monotherapy
Vertigo	Ear and labyrinth disorders	NA	NA	NA	NA	NA	Tislelizumab with Chemotherapy-Incorporating
Decreased appetite	Metabolism and nutrition disorders	NA	NA	NA	NA	NA	Tislelizumab Monotherapy
Decreased appetite	Metabolism and nutrition disorders	NA	NA	NA	NA	NA	Tislelizumab with Chemotherapy-Incorporating
Decreased appetite	Metabolism and nutrition disorders	NA	NA	NA	NA	NA	Tislelizumab Monotherapy
Decreased appetite	Metabolism and nutrition disorders	NA	NA	NA	NA	NA	Tislelizumab with Chemotherapy-Incorporating
Decreased appetite	Metabolism and nutrition disorders	NA	0.37	NA	NA	NA	Tislelizumab with Chemotherapy-Incorporating
Hyperthyroidism	Metabolism and nutrition disorders	NA	NA	NA	NA	NA	Tislelizumab Monotherapy
Hyperthyroidism	Metabolism and nutrition disorders	NA	NA	NA	NA	NA	Tislelizumab with Chemotherapy-Incorporating
Hyperthyroidism	Metabolism and nutrition disorders	NA	NA	NA	NA	NA	Tislelizumab Monotherapy
Hypothyroidism	Metabolism and nutrition disorders	NA	NA	NA	NA	NA	Tislelizumab Monotherapy
Hypothyroidism	Metabolism and nutrition disorders	NA	NA	NA	NA	NA	Tislelizumab Monotherapy
Hypothyroidism	Metabolism and nutrition disorders	NA	NA	NA	NA	NA	Tislelizumab Monotherapy
Hypothyroidism	Metabolism and nutrition disorders	NA	NA	NA	NA	NA	Tislelizumab Monotherapy
Hypothyroidism	Metabolism and nutrition disorders	NA	NA	NA	NA	NA	Tislelizumab Monotherapy
Hypothyroidism	Metabolism and nutrition disorders	NA	NA	NA	NA	NA	Tislelizumab Monotherapy
Hypothyroidism	Metabolism and nutrition disorders	NA	NA	NA	NA	NA	Tislelizumab Monotherapy
Hypothyroidism	Metabolism and nutrition disorders	NA	NA	NA	NA	NA	Tislelizumab Monotherapy
Hypothyroidism	Metabolism and nutrition disorders	NA	NA	NA	NA	NA	Tislelizumab Monotherapy
Hypothyroidism	Metabolism and nutrition disorders	NA	NA	NA	NA	NA	Tislelizumab Monotherapy
Hypothyroidism	Metabolism and nutrition disorders	NA	NA	NA	NA	NA	Tislelizumab Monotherapy
Hypothyroidism	Metabolism and nutrition disorders	NA	NA	NA	NA	NA	Tislelizumab Monotherapy
Hypothyroidism	Metabolism and nutrition disorders	NA	NA	NA	NA	NA	Tislelizumab Monotherapy
Hypothyroidism	Metabolism and nutrition disorders	NA	NA	NA	NA	NA	Tislelizumab Monotherapy
Hypothyroidism	Metabolism and nutrition disorders	NA	NA	NA	NA	NA	Tislelizumab Monotherapy
Hypothyroidism	Metabolism and nutrition disorders	NA	NA	NA	NA	NA	Tislelizumab Monotherapy
Hypothyroidism	Metabolism and nutrition disorders	NA	NA	NA	NA	NA	Tislelizumab Monotherapy
Hypothyroidism	Metabolism and nutrition disorders	NA	NA	NA	NA	NA	Tislelizumab Monotherapy
Hypothyroidism	Metabolism and nutrition disorders	NA	NA	NA	NA	NA	Tislelizumab Monotherapy
Respiratory failure	Metabolism and nutrition disorders	NA	NA	NA	NA	NA	Tislelizumab with Chemotherapy-Incorporating
Electrolyte imbalance	Metabolism and nutrition disorders	NA	NA	NA	NA	NA	Tislelizumab with Chemotherapy-Incorporating
Drug eruption	Immune system disorders	NA	NA	NA	NA	NA	Tislelizumab with Chemotherapy-Incorporating
Myasthenia gravis-like syndrome	Immune system disorders	NA	NA	NA	NA	NA	Tislelizumab Monotherapy
Lip erosion	Gastrointestinal disorders	NA	NA	NA	NA	NA	Tislelizumab with Chemotherapy-Incorporating
